# Supplementary material for: SkewIT: The Skew Index Test for large-scale GC Skew analysis of bacterial genomes
Source: PLoS Comput Biol. 2020 Dec 4;16(12):e1008439. doi: 10.1371/journal.pcbi.1008439 (PMC7717575; doi:10.1371/journal.pcbi.1008439)
Supplement: S1 Table — All 15,067 bacterial genomes are listed along with their calculated SkewI values. Additionally, this table lists the kingdom, phyla, class, order, family, genus, and species names/NCBI taxonomy IDs for each genome. (XLSX) [file pcbi.1008439.s010.xlsx]

## Sheet: new_skewi_incl.taxonomy
Genome	SkewI	Kingdom	K_TID	Phylum	P_TID	Class	C_TID	Order	O_TID	Family	F_TId	Genus	G_TID	Species	S_TID
NZ_AP018172.1 Calothrix sp. NIES-2098 DNA, complete genome	0.0508314	k__Bacteria	2	p__Cyanobacteria	1117	-	-	o__Nostocales	1161	f__Calotrichaceae	2661849	g__Calothrix	1186	s__Calothrix_sp._NIES-2098	1954171
NC_022124.1 Prevotella sp. oral taxon 299 str. F0039, complete genome	0.0563499	k__Bacteria	2	p__Bacteroidetes	976	c__Bacteroidia	200643	o__Bacteroidales	171549	f__Prevotellaceae	171552	g__Prevotella	838	s__Prevotella_sp._oral_taxon_299	652716
NC_019697.1 Chamaesiphon minutus PCC 6605, complete genome	0.070018	k__Bacteria	2	p__Cyanobacteria	1117	-	-	o__Synechococcales	1890424	f__Chamaesiphonaceae	1890431	g__Chamaesiphon	217161	s__Chamaesiphon_minutus	1173032
NC_019751.1 Calothrix sp. PCC 6303, complete genome	0.0709237	k__Bacteria	2	p__Cyanobacteria	1117	-	-	o__Nostocales	1161	f__Calotrichaceae	2661849	g__Calothrix	1186	s__Calothrix_parietina	32054
NZ_CP017599.1 Moorea producens PAL-8-15-08-1 chromosome, complete genome	0.0723656	k__Bacteria	2	p__Cyanobacteria	1117	-	-	o__Oscillatoriales	1150	f__Oscillatoriaceae	1892254	g__Moorea	1155738	s__Moorea_producens	1155739
NZ_CP032402.1 Actinomadura amylolytica strain YIM 77502 chromosome, complete genome	0.0735279	k__Bacteria	2	p__Actinobacteria	201174	c__Actinobacteria	1760	o__Streptosporangiales	85012	f__Thermomonosporaceae	2012	g__Actinomadura	1988	s__Actinomadura_amylolytica	1411117
NC_019682.1 Calothrix sp. PCC 7507, complete genome	0.0740402	k__Bacteria	2	p__Cyanobacteria	1117	-	-	o__Nostocales	1161	f__Calotrichaceae	2661849	g__Calothrix	1186	s__Calothrix_sp._PCC_7507	99598
NZ_AP018180.1 Nostoc carneum NIES-2107 DNA, nearly complete genome	0.0766224	k__Bacteria	2	p__Cyanobacteria	1117	-	-	o__Nostocales	1161	f__Nostocaceae	1162	g__Nostoc	1177	s__Nostoc_carneum	374162
NZ_AP018254.1 Calothrix sp. NIES-3974 DNA, complete genome	0.0768476	k__Bacteria	2	p__Cyanobacteria	1117	-	-	o__Nostocales	1161	f__Calotrichaceae	2661849	g__Calothrix	1186	s__Calothrix_sp._NIES-3974	2005462
NZ_AP018227.1 Calothrix parasitica NIES-267 DNA, nearly complete genome	0.078191	k__Bacteria	2	p__Cyanobacteria	1117	-	-	o__Nostocales	1161	f__Calotrichaceae	2661849	g__Calothrix	1186	s__Calothrix_parasitica	1973486
NC_014501.1 Cyanothece sp. PCC 7822, complete genome	0.0787968	k__Bacteria	2	p__Cyanobacteria	1117	-	-	o__Chroococcales	1118	f__Aphanothecaceae	1890450	g__Gloeothece	28070	s__Gloeothece_verrucosa	2546359
NZ_CP022545.1 Streptomyces sp. 11-1-2 chromosome, complete genome	0.0792838	k__Bacteria	2	p__Actinobacteria	201174	c__Actinobacteria	1760	o__Streptomycetales	85011	f__Streptomycetaceae	2062	g__Streptomyces	1883	s__Streptomyces_sp._11-1-2	1851167
NZ_CP019636.1 Nostocales cyanobacterium HT-58-2, complete genome	0.0815608	k__Bacteria	2	p__Cyanobacteria	1117	-	-	o__Nostocales	1161	-	-	-	-	s__Nostocales_cyanobacterium_HT-58-2	1940762
NC_008312.1 Trichodesmium erythraeum IMS101, complete genome	0.0825795	k__Bacteria	2	p__Cyanobacteria	1117	-	-	o__Oscillatoriales	1150	f__Microcoleaceae	1892252	g__Trichodesmium	1205	s__Trichodesmium_erythraeum	1206
NC_010628.1 Nostoc punctiforme PCC 73102, complete genome	0.0825812	k__Bacteria	2	p__Cyanobacteria	1117	-	-	o__Nostocales	1161	f__Nostocaceae	1162	g__Nostoc	1177	s__Nostoc_punctiforme	272131
NZ_CP023278.1 Nostoc sp. CENA543 chromosome, complete genome	0.082967	k__Bacteria	2	p__Cyanobacteria	1117	-	-	o__Nostocales	1161	f__Nostocaceae	1162	g__Nostoc	1177	s__Nostoc_sp._CENA543	1869241
NZ_CP041146.1 Nocardioides humi strain DCY24 chromosome, complete genome	0.083593	k__Bacteria	2	p__Actinobacteria	201174	c__Actinobacteria	1760	o__Propionibacteriales	85009	f__Nocardioidaceae	85015	g__Nocardioides	1839	s__Nocardioides_humi	449461
NC_017277.1 Synechocystis sp. PCC 6803 DNA, complete genome, strain: GT-S	0.0840077	k__Bacteria	2	p__Cyanobacteria	1117	-	-	o__Synechococcales	1890424	f__Merismopediaceae	1890428	g__Synechocystis	1142	s__Synechocystis_sp._PCC_6803	1148
NC_008536.1 Candidatus Solibacter usitatus Ellin6076, complete genome	0.0842896	k__Bacteria	2	p__Acidobacteria	57723	c__Acidobacteriia	204432	o__Bryobacterales	332160	f__Solibacteraceae	332161	g__Candidatus_Solibacter	332162	s__Candidatus_Solibacter_usitatus	332163
NZ_AP018207.1 Calothrix brevissima NIES-22 DNA, nearly complete genome	0.0844348	k__Bacteria	2	p__Cyanobacteria	1117	-	-	o__Nostocales	1161	f__Calotrichaceae	2661849	g__Calothrix	1186	s__Calothrix_brevissima	938406
NZ_CP036455.1 Streptomonospora sp. M2 chromosome, complete genome	0.0873486	k__Bacteria	2	p__Actinobacteria	201174	c__Actinobacteria	1760	o__Streptosporangiales	85012	f__Nocardiopsaceae	83676	g__Streptomonospora	104204	s__Streptomonospora_sp._M2	2498135
NZ_CP026681.1 Nostoc sp. 'Peltigera membranacea cyanobiont' N6 chromosome, complete genome	0.0876483	k__Bacteria	2	p__Cyanobacteria	1117	-	-	o__Nostocales	1161	f__Nostocaceae	1162	g__Nostoc	1177	s__Nostoc_sp._'Peltigera_membranacea_cyanobiont'_N6	1261031
NZ_CP011862.1 Pseudonocardia sp. AL041005-10, complete genome	0.0879001	k__Bacteria	2	p__Actinobacteria	201174	c__Actinobacteria	1760	o__Pseudonocardiales	85010	f__Pseudonocardiaceae	2070	g__Pseudonocardia	1847	s__Pseudonocardia_sp._AL041005-10	445576
NC_019745.1 Gloeocapsa sp. PCC 7428, complete genome	0.0883742	k__Bacteria	2	p__Cyanobacteria	1117	-	-	o__Chroococcales	1118	f__Chroococcaceae	1890464	g__Gloeocapsa	102231	s__Gloeocapsa_sp._PCC_7428	1173026
NZ_CP029550.1 Methylobacterium sp. 17SD2-17 chromosome, complete genome	0.0883864	k__Bacteria	2	p__Proteobacteria	1224	c__Alphaproteobacteria	28211	o__Rhizobiales	356	f__Methylobacteriaceae	119045	g__Methylobacterium	407	s__Methylobacterium_sp._17SD2-17	2202825
NZ_CP029552.1 Methylobacterium sp. 17Sr1-1 chromosome, complete genome	0.08865	k__Bacteria	2	p__Proteobacteria	1224	c__Alphaproteobacteria	28211	o__Rhizobiales	356	f__Methylobacteriaceae	119045	g__Methylobacterium	407	s__Methylobacterium_sp._17Sr1-1	2202826
NZ_CP017717.1 Nonomuraea sp. ATCC 55076 chromosome, complete genome	0.0889065	k__Bacteria	2	p__Actinobacteria	201174	c__Actinobacteria	1760	o__Streptosporangiales	85012	f__Streptosporangiaceae	2004	g__Nonomuraea	83681	s__Nonomuraea_sp._ATCC_55076	1909395
NZ_AP018314.1 Sphaerospermopsis kisseleviana NIES-73 DNA, nearly complete genome	0.0896385	k__Bacteria	2	p__Cyanobacteria	1117	-	-	o__Nostocales	1161	f__Aphanizomenonaceae	1892259	g__Sphaerospermopsis	752201	s__Sphaerospermopsis_kisseleviana	289435
NZ_AP018222.1 Nostoc linckia NIES-25 DNA, nearly complete genome	0.0898879	k__Bacteria	2	p__Cyanobacteria	1117	-	-	o__Nostocales	1161	f__Nostocaceae	1162	g__Nostoc	1177	s__Nostoc_linckia	92942
NZ_CP021121.1 Streptomyces sp. SCSIO 03032 chromosome, complete genome	0.0922396	k__Bacteria	2	p__Actinobacteria	201174	c__Actinobacteria	1760	o__Streptomycetales	85011	f__Streptomycetaceae	2062	g__Streptomyces	1883	s__Streptomyces_sp._SCSIO_03032	1109743
NC_019729.1 Oscillatoria nigro-viridis PCC 7112, complete genome	0.0935952	k__Bacteria	2	p__Cyanobacteria	1117	-	-	o__Oscillatoriales	1150	f__Oscillatoriaceae	1892254	g__Oscillatoria	1158	s__Oscillatoria_nigro-viridis	482564
NZ_AP018248.1 Tolypothrix tenuis PCC 7101 DNA, nearly complete genome	0.094244	k__Bacteria	2	p__Cyanobacteria	1117	-	-	o__Nostocales	1161	f__Tolypothrichaceae	119859	g__Tolypothrix	111782	s__Tolypothrix_tenuis	457083
NZ_CP028094.1 Synechocystis sp. IPPAS B-1465 chromosome, complete genome	0.0951233	k__Bacteria	2	p__Cyanobacteria	1117	-	-	o__Synechococcales	1890424	f__Merismopediaceae	1890428	g__Synechocystis	1142	s__Synechocystis_sp._IPPAS_B-1465	2116702
NZ_AP018194.1 Scytonema sp. HK-05 DNA, nearly complete genome	0.0952474	k__Bacteria	2	p__Cyanobacteria	1117	-	-	o__Nostocales	1161	f__Scytonemataceae	1182	g__Scytonema	1203	s__Scytonema_sp._HK-05	1137095
NC_019689.1 Pleurocapsa sp. PCC 7327, complete genome	0.0962538	k__Bacteria	2	p__Cyanobacteria	1117	-	-	o__Pleurocapsales	52604	f__Hyellaceae	1890500	g__Pleurocapsa	44474	s__Pleurocapsa_minor	54308
NZ_AP018307.1 Aulosira laxa NIES-50 DNA, nearly complete genome	0.0969249	k__Bacteria	2	p__Cyanobacteria	1117	-	-	o__Nostocales	1161	f__Fortieaceae	1892264	g__Aulosira	212347	s__Aulosira_laxa	1541975
NZ_CP034058.1 Anabaena sp. YBS01 chromosome, complete genome	0.09696	k__Bacteria	2	p__Cyanobacteria	1117	-	-	o__Nostocales	1161	f__Nostocaceae	1162	g__Anabaena	1163	s__Anabaena_sp._YBS01	2490939
NC_019776.1 Cyanobacterium aponinum PCC 10605, complete genome	0.0972266	k__Bacteria	2	p__Cyanobacteria	1117	-	-	o__Chroococcales	1118	f__Cyanobacteriaceae	1890452	g__Cyanobacterium	102234	s__Cyanobacterium_aponinum	379064
NZ_CP036280.1 Planctomycetes bacterium Pan265 chromosome, complete genome	0.0975179	k__Bacteria	2	p__Planctomycetes	203682	-	-	-	-	-	-	-	-	s__Planctomycetes_bacterium_Pan265	2527982
NZ_CP011382.1 Calothrix sp. 336/3, complete genome	0.0986748	k__Bacteria	2	p__Cyanobacteria	1117	-	-	o__Nostocales	1161	f__Calotrichaceae	2661849	g__Calothrix	1186	s__Calothrix_sp._336/3	1337936
NC_015145.1 Pseudarthrobacter phenanthrenivorans Sphe3, complete genome	0.0988139	k__Bacteria	2	p__Actinobacteria	201174	c__Actinobacteria	1760	o__Micrococcales	85006	f__Micrococcaceae	1268	g__Pseudarthrobacter	1742993	s__Pseudarthrobacter_phenanthrenivorans	361575
NC_019748.1 Stanieria cyanosphaera PCC 7437, complete genome	0.0991826	k__Bacteria	2	p__Cyanobacteria	1117	-	-	o__Pleurocapsales	52604	f__Dermocarpellaceae	1890498	g__Stanieria	102115	s__Stanieria_cyanosphaera	102116
NC_013131.1 Catenulispora acidiphila DSM 44928, complete genome	0.0993525	k__Bacteria	2	p__Actinobacteria	201174	c__Actinobacteria	1760	o__Catenulisporales	414714	f__Catenulisporaceae	414877	g__Catenulispora	414878	s__Catenulispora_acidiphila	304895
NC_010475.1 Synechococcus sp. PCC 7002, complete genome	0.0997325	k__Bacteria	2	p__Cyanobacteria	1117	-	-	o__Synechococcales	1890424	f__Synechococcaceae	1890426	g__Synechococcus	1129	s__Synechococcus_sp._PCC_7002	32049
NC_019757.1 Cylindrospermum stagnale PCC 7417, complete genome	0.0999492	k__Bacteria	2	p__Cyanobacteria	1117	-	-	o__Nostocales	1161	f__Nostocaceae	1162	g__Cylindrospermum	56106	s__Cylindrospermum_stagnale	142864
NC_017221.1 Bifidobacterium longum subsp. longum KACC 91563, complete genome	0.100616	k__Bacteria	2	p__Actinobacteria	201174	c__Actinobacteria	1760	o__Bifidobacteriales	85004	f__Bifidobacteriaceae	31953	g__Bifidobacterium	1678	s__Bifidobacterium_longum_subsp._longum	1679
NZ_AP018288.1 Nostoc sp. NIES-4103 DNA, nearly complete genome	0.102138	k__Bacteria	2	p__Cyanobacteria	1117	-	-	o__Nostocales	1161	f__Nostocaceae	1162	g__Nostoc	1177	s__Nostoc_sp._NIES-4103	2005458
NC_013161.1 Cyanothece sp. PCC 8802, complete genome	0.102788	k__Bacteria	2	p__Cyanobacteria	1117	-	-	o__Chroococcales	1118	f__Aphanothecaceae	1890450	g__Rippkaea	2546365	s__Rippkaea_orientalis	2546366
NZ_CP007542.1 Synechocystis sp. PCC 6714, complete genome	0.103287	k__Bacteria	2	p__Cyanobacteria	1117	-	-	o__Synechococcales	1890424	f__Merismopediaceae	1890428	g__Synechocystis	1142	s__Synechocystis_sp._PCC_6714	1147
NZ_AP018166.1 Anabaena cylindrica PCC 7122 DNA, nearly complete genome	0.103919	k__Bacteria	2	p__Cyanobacteria	1117	-	-	o__Nostocales	1161	f__Nostocaceae	1162	g__Anabaena	1163	s__Anabaena_cylindrica	1165
NC_012803.1 Micrococcus luteus NCTC 2665, complete genome	0.103954	k__Bacteria	2	p__Actinobacteria	201174	c__Actinobacteria	1760	o__Micrococcales	85006	f__Micrococcaceae	1268	g__Micrococcus	1269	s__Micrococcus_luteus	1270
NC_008789.1 Halorhodospira halophila SL1, complete genome	0.104538	k__Bacteria	2	p__Proteobacteria	1224	c__Gammaproteobacteria	1236	o__Chromatiales	135613	f__Ectothiorhodospiraceae	72276	g__Halorhodospira	85108	s__Halorhodospira_halophila	1053
NZ_CP027236.1 Actinomyces sp. oral taxon 897 strain F0631 chromosome, complete genome	0.104808	k__Bacteria	2	p__Actinobacteria	201174	c__Actinobacteria	1760	o__Actinomycetales	2037	f__Actinomycetaceae	2049	g__Actinomyces	1654	s__Actinomyces_sp._oral_taxon_897	2081702
NZ_CP013979.1 Agromyces aureus strain AR33, complete genome	0.105188	k__Bacteria	2	p__Actinobacteria	201174	c__Actinobacteria	1760	o__Micrococcales	85006	f__Microbacteriaceae	85023	g__Agromyces	33877	s__Agromyces_aureus	453304
NZ_AP017295.1 Nostoc sp. NIES-3756 DNA, complete genome	0.105199	k__Bacteria	2	p__Cyanobacteria	1117	-	-	o__Nostocales	1161	f__Nostocaceae	1162	g__Nostoc	1177	s__Nostoc_sp._NIES-3756	1751286
NZ_AP018203.1 Leptolyngbya boryana NIES-2135 DNA, complete genome	0.105508	k__Bacteria	2	p__Cyanobacteria	1117	-	-	o__Synechococcales	1890424	f__Leptolyngbyaceae	1890438	g__Leptolyngbya	47251	s__Leptolyngbya_boryana	1184
NC_016582.1 Streptomyces bingchenggensis BCW-1, complete genome	0.105557	k__Bacteria	2	p__Actinobacteria	201174	c__Actinobacteria	1760	o__Streptomycetales	85011	f__Streptomycetaceae	2062	g__Streptomyces	1883	s__Streptomyces_bingchenggensis	379067
NZ_AP017308.1 Leptolyngbya sp. NIES-3755 DNA, complete genome	0.105688	k__Bacteria	2	p__Cyanobacteria	1117	-	-	o__Synechococcales	1890424	f__Leptolyngbyaceae	1890438	g__Leptolyngbya	47251	s__Leptolyngbya_sp._NIES-3755	1752064
NZ_CP018783.1 Curtobacterium pusillum strain AA3 chromosome, complete genome	0.105694	k__Bacteria	2	p__Actinobacteria	201174	c__Actinobacteria	1760	o__Micrococcales	85006	f__Microbacteriaceae	85023	g__Curtobacterium	2034	s__Curtobacterium_pusillum	69373
NC_014656.1 Bifidobacterium longum subsp. longum BBMN68, complete genome	0.105916	k__Bacteria	2	p__Actinobacteria	201174	c__Actinobacteria	1760	o__Bifidobacteriales	85004	f__Bifidobacteriaceae	31953	g__Bifidobacterium	1678	s__Bifidobacterium_longum_subsp._longum	1679
NC_011726.1 Cyanothece sp. PCC 8801, complete genome	0.106851	k__Bacteria	2	p__Cyanobacteria	1117	-	-	o__Chroococcales	1118	f__Aphanothecaceae	1890450	g__Rippkaea	2546365	s__Rippkaea_orientalis	2546366
NC_015957.1 Streptomyces violaceusniger Tu 4113, complete sequence	0.106971	k__Bacteria	2	p__Actinobacteria	201174	c__Actinobacteria	1760	o__Streptomycetales	85011	f__Streptomycetaceae	2062	g__Streptomyces	1883	s__Streptomyces_violaceusniger	68280
NC_011729.1 Cyanothece sp. PCC 7424, complete genome	0.107696	k__Bacteria	2	p__Cyanobacteria	1117	-	-	o__Chroococcales	1118	f__Aphanothecaceae	1890450	g__Gloeothece	28070	s__Gloeothece_citriformis	2546356
NZ_CP018627.1 Streptomyces hygroscopicus strain XM201, complete genome	0.108223	k__Bacteria	2	p__Actinobacteria	201174	c__Actinobacteria	1760	o__Streptomycetales	85011	f__Streptomycetaceae	2062	g__Streptomyces	1883	s__Streptomyces_hygroscopicus	1912
NZ_AP018216.1 Anabaena variabilis NIES-23 DNA, nearly complete genome	0.109173	k__Bacteria	2	p__Cyanobacteria	1117	-	-	o__Nostocales	1161	f__Nostocaceae	1162	g__Trichormus	264688	s__Trichormus_variabilis	264691
NZ_CP015726.1 Streptomyces sp. RTd22 chromosome, complete genome	0.109493	k__Bacteria	2	p__Actinobacteria	201174	c__Actinobacteria	1760	o__Streptomycetales	85011	f__Streptomycetaceae	2062	g__Streptomyces	1883	s__Streptomyces_sp._RTd22	1841249
NZ_CP040360.1 Synechococcus sp. PCC 11901 chromosome, complete genome	0.110335	k__Bacteria	2	p__Cyanobacteria	1117	-	-	o__Synechococcales	1890424	f__Synechococcaceae	1890426	g__Synechococcus	1129	s__Synechococcus_sp._PCC_11901	2579791
NZ_CP014771.1 Hymenobacter sp. PAMC 26554 chromosome, complete genome	0.110585	k__Bacteria	2	p__Bacteroidetes	976	c__Cytophagia	768503	o__Cytophagales	768507	f__Hymenobacteraceae	1853232	g__Hymenobacter	89966	s__Hymenobacter_sp._PAMC_26554	1484116
NZ_CP016483.1 Synechococcus sp. PCC 8807 chromosome, complete genome	0.111129	k__Bacteria	2	p__Cyanobacteria	1117	-	-	o__Synechococcales	1890424	f__Synechococcaceae	1890426	g__Synechococcus	1129	s__Synechococcus_sp._PCC_8807	195248
NZ_AP014704.1 Methylobacterium aquaticum DNA, complete genome, strain: MA-22A	0.112186	k__Bacteria	2	p__Proteobacteria	1224	c__Alphaproteobacteria	28211	o__Rhizobiales	356	f__Methylobacteriaceae	119045	g__Methylobacterium	407	s__Methylobacterium_aquaticum	270351
NZ_CP022879.1 Brucella abortus strain MC chromosome 1, complete sequence	0.113463	k__Bacteria	2	p__Proteobacteria	1224	c__Alphaproteobacteria	28211	o__Rhizobiales	356	f__Brucellaceae	118882	g__Brucella	234	s__Brucella_abortus	235
NZ_CP023992.1 Streptomyces malaysiensis DSM4137 chromosome, complete sequence	0.114075	k__Bacteria	2	p__Actinobacteria	201174	c__Actinobacteria	1760	o__Streptomycetales	85011	f__Streptomycetaceae	2062	g__Streptomyces	1883	s__Streptomyces_malaysiensis	92644
NZ_CP011492.1 Streptomyces sp. CNQ-509 chromosome, complete genome	0.114437	k__Bacteria	2	p__Actinobacteria	201174	c__Actinobacteria	1760	o__Streptomycetales	85011	f__Streptomycetaceae	2062	g__Streptomyces	1883	s__Streptomyces_sp._CNQ-509	444103
NZ_CP027229.1 Capnocytophaga sp. oral taxon 878 strain F0545 chromosome, complete genome	0.114781	k__Bacteria	2	p__Bacteroidetes	976	c__Flavobacteriia	117743	o__Flavobacteriales	200644	f__Flavobacteriaceae	49546	g__Capnocytophaga	1016	s__Capnocytophaga_sp._oral_taxon_878	1316596
NZ_AP018174.1 Anabaenopsis circularis NIES-21 DNA, nearly complete genome	0.115759	k__Bacteria	2	p__Cyanobacteria	1117	-	-	o__Nostocales	1161	f__Aphanizomenonaceae	1892259	g__Anabaenopsis	110103	s__Anabaenopsis_circularis	109266
NC_005125.1 Gloeobacter violaceus PCC 7421 chromosome, complete genome	0.115904	k__Bacteria	2	p__Cyanobacteria	1117	c__Gloeobacteria	307596	o__Gloeobacterales	307595	f__Gloeobacteraceae	1890422	g__Gloeobacter	33071	s__Gloeobacter_violaceus	33072
NC_013510.1 Thermomonospora curvata DSM 43183, complete genome	0.117042	k__Bacteria	2	p__Actinobacteria	201174	c__Actinobacteria	1760	o__Streptosporangiales	85012	f__Thermomonosporaceae	2012	g__Thermomonospora	2019	s__Thermomonospora_curvata	2020
NZ_AP018178.1 Calothrix sp. NIES-2100 DNA, nearly complete genome	0.117061	k__Bacteria	2	p__Cyanobacteria	1117	-	-	o__Nostocales	1161	f__Calotrichaceae	2661849	g__Calothrix	1186	s__Calothrix_sp._NIES-2100	1954172
NZ_CP009896.1 Pimelobacter simplex strain VKM Ac-2033D, complete genome	0.117076	k__Bacteria	2	p__Actinobacteria	201174	c__Actinobacteria	1760	o__Propionibacteriales	85009	f__Nocardioidaceae	85015	g__Pimelobacter	2044	s__Pimelobacter_simplex	2045
NZ_CP013188.1 Pseudoalteromonas phenolica strain KCTC 12086 chromosome II, complete sequence	0.117248	k__Bacteria	2	p__Proteobacteria	1224	c__Gammaproteobacteria	1236	o__Alteromonadales	135622	f__Pseudoalteromonadaceae	267888	g__Pseudoalteromonas	53246	s__Pseudoalteromonas_phenolica	161398
NC_000911.1 Synechocystis sp. PCC 6803 DNA, complete genome	0.117533	k__Bacteria	2	p__Cyanobacteria	1117	-	-	o__Synechococcales	1890424	f__Merismopediaceae	1890428	g__Synechocystis	1142	s__Synechocystis_sp._PCC_6803	1148
NZ_CP030797.1 Brevibacterium linens strain RS16 chromosome, complete genome	0.117616	k__Bacteria	2	p__Actinobacteria	201174	c__Actinobacteria	1760	o__Micrococcales	85006	f__Brevibacteriaceae	85019	g__Brevibacterium	1696	s__Brevibacterium_linens	1703
NC_017052.1 Synechocystis sp. PCC 6803 substr. PCC-N DNA, complete genome	0.117644	k__Bacteria	2	p__Cyanobacteria	1117	-	-	o__Synechococcales	1890424	f__Merismopediaceae	1890428	g__Synechocystis	1142	s__Synechocystis_sp._PCC_6803	1148
NC_017038.1 Synechocystis sp. PCC 6803 substr. GT-I DNA, complete genome	0.117647	k__Bacteria	2	p__Cyanobacteria	1117	-	-	o__Synechococcales	1890424	f__Merismopediaceae	1890428	g__Synechocystis	1142	s__Synechocystis_sp._PCC_6803	1148
NC_019738.1 Microcoleus sp. PCC 7113, complete genome	0.117798	k__Bacteria	2	p__Cyanobacteria	1117	-	-	o__Oscillatoriales	1150	f__Microcoleaceae	1892252	g__Microcoleus	44471	s__Microcoleus_sp._PCC_7113	1173027
NC_007413.1 Anabaena variabilis ATCC 29413, complete genome	0.119389	k__Bacteria	2	p__Cyanobacteria	1117	-	-	o__Nostocales	1161	f__Nostocaceae	1162	g__Trichormus	264688	s__Trichormus_variabilis	264691
NZ_CP020664.1 Microcystis sp. MC19 chromosome, complete genome	0.119516	k__Bacteria	2	p__Cyanobacteria	1117	-	-	o__Chroococcales	1118	f__Microcystaceae	1890449	g__Microcystis	1125	s__Microcystis_sp._MC19	1967666
NC_019678.1 Rivularia sp. PCC 7116, complete genome	0.119561	k__Bacteria	2	p__Cyanobacteria	1117	-	-	o__Nostocales	1161	f__Rivulariaceae	1185	g__Rivularia	373984	s__Rivularia_sp._PCC_7116	373994
NZ_AP018184.1 Nostoc sp. NIES-2111 DNA, nearly complete genome	0.119581	k__Bacteria	2	p__Cyanobacteria	1117	-	-	o__Nostocales	1161	f__Nostocaceae	1162	g__Nostoc	1177	s__Nostoc_sp._NIES-2111	1973475
NZ_CP014209.1 Isoptericola dokdonensis DS-3, complete genome	0.120199	k__Bacteria	2	p__Actinobacteria	201174	c__Actinobacteria	1760	o__Micrococcales	85006	f__Promicromonosporaceae	85017	g__Isoptericola	254250	s__Isoptericola_dokdonensis	372663
NZ_CP013612.1 Pseudoalteromonas rubra strain SCSIO 6842 chromosome 2, complete sequence	0.122042	k__Bacteria	2	p__Proteobacteria	1224	c__Gammaproteobacteria	1236	o__Alteromonadales	135622	f__Pseudoalteromonadaceae	267888	g__Pseudoalteromonas	53246	s__Pseudoalteromonas_rubra	43658
NZ_CP031962.1 Pseudoalteromonas tunicata strain D2 chromosome 2, complete sequence	0.122152	k__Bacteria	2	p__Proteobacteria	1224	c__Gammaproteobacteria	1236	o__Alteromonadales	135622	f__Pseudoalteromonadaceae	267888	g__Pseudoalteromonas	53246	s__Pseudoalteromonas_tunicata	314281
NZ_CP010453.1 Bifidobacterium longum strain BG7, complete genome	0.122293	k__Bacteria	2	p__Actinobacteria	201174	c__Actinobacteria	1760	o__Bifidobacteriales	85004	f__Bifidobacteriaceae	31953	g__Bifidobacterium	1678	s__Bifidobacterium_longum	216816
NZ_CP031941.1 Nostoc sphaeroides strain Kutzing En chromosome, complete genome	0.122477	k__Bacteria	2	p__Cyanobacteria	1117	-	-	o__Nostocales	1161	f__Nostocaceae	1162	g__Nostoc	1177	s__Nostoc_sphaeroides	446679
NC_010511.1 Methylobacterium sp. 4-46, complete genome	0.122731	k__Bacteria	2	p__Proteobacteria	1224	c__Alphaproteobacteria	28211	o__Rhizobiales	356	f__Methylobacteriaceae	119045	g__Methylobacterium	407	s__Methylobacterium_sp._4-46	426117
NZ_AP018290.1 Calothrix sp. NIES-4105 DNA, nearly complete genome	0.122941	k__Bacteria	2	p__Cyanobacteria	1117	-	-	o__Nostocales	1161	f__Calotrichaceae	2661849	g__Calothrix	1186	s__Calothrix_sp._NIES-4105	2005463
NZ_CP011339.1 Microcystis panniformis FACHB-1757, complete genome	0.123091	k__Bacteria	2	p__Cyanobacteria	1117	-	-	o__Chroococcales	1118	f__Microcystaceae	1890449	g__Microcystis	1125	s__Microcystis_panniformis	513223
NC_004113.1 Thermosynechococcus elongatus BP-1 chromosome, complete genome	0.123368	k__Bacteria	2	p__Cyanobacteria	1117	-	-	o__Synechococcales	1890424	f__Synechococcaceae	1890426	g__Thermosynechococcus	146785	s__Thermosynechococcus_elongatus	146786
NC_013715.1 Rothia mucilaginosa DY-18 DNA, complete genome	0.123642	k__Bacteria	2	p__Actinobacteria	201174	c__Actinobacteria	1760	o__Micrococcales	85006	f__Micrococcaceae	1268	g__Rothia	32207	s__Rothia_mucilaginosa	43675
NZ_AP018233.1 Fremyella diplosiphon NIES-3275 DNA, nearly complete genome	0.123676	k__Bacteria	2	p__Cyanobacteria	1117	-	-	o__Nostocales	1161	f__Rivulariaceae	1185	g__Microchaete	188910	s__Microchaete_diplosiphon	1197
NZ_AP017305.1 Fischerella sp. NIES-3754 DNA, complete genome	0.123677	k__Bacteria	2	p__Cyanobacteria	1117	-	-	o__Nostocales	1161	f__Hapalosiphonaceae	1892263	g__Fischerella	1190	s__Fischerella_sp._NIES-3754	1752063
NZ_CP029823.1 Streptomyces malaysiensis strain DSM 4137 chromosome, complete genome	0.123703	k__Bacteria	2	p__Actinobacteria	201174	c__Actinobacteria	1760	o__Streptomycetales	85011	f__Streptomycetaceae	2062	g__Streptomyces	1883	s__Streptomyces_malaysiensis	92644
NC_004307.2 Bifidobacterium longum NCC2705 chromosome, complete genome	0.124078	k__Bacteria	2	p__Actinobacteria	201174	c__Actinobacteria	1760	o__Bifidobacteriales	85004	f__Bifidobacteriaceae	31953	g__Bifidobacterium	1678	s__Bifidobacterium_longum	216816
NC_015052.1 Bifidobacterium longum subsp. infantis 157F DNA, complete genome	0.124984	k__Bacteria	2	p__Actinobacteria	201174	c__Actinobacteria	1760	o__Bifidobacteriales	85004	f__Bifidobacteriaceae	31953	g__Bifidobacterium	1678	s__Bifidobacterium_longum_subsp._infantis	1682
NZ_AP014821.1 Geminocystis sp. NIES-3709 DNA, complete genome	0.125296	k__Bacteria	2	p__Cyanobacteria	1117	-	-	o__Chroococcales	1118	f__Chroococcaceae	1890464	g__Geminocystis	669357	s__Geminocystis_sp._NIES-3709	1617448
NZ_CP029551.1 Methylobacterium sp. 17Sr1-43 chromosome, complete genome	0.126361	k__Bacteria	2	p__Proteobacteria	1224	c__Alphaproteobacteria	28211	o__Rhizobiales	356	f__Methylobacteriaceae	119045	g__Methylobacterium	407	s__Methylobacterium_sp._17Sr1-43	2202828
NC_019676.1 Nostoc sp. PCC 7107, complete genome	0.126386	k__Bacteria	2	p__Cyanobacteria	1117	-	-	o__Nostocales	1161	f__Nostocaceae	1162	g__Nostoc	1177	s__Nostoc_sp._PCC_7107	317936
NZ_CP023564.1 Brachybacterium ginsengisoli strain DCY80 chromosome, complete genome	0.126478	k__Bacteria	2	p__Actinobacteria	201174	c__Actinobacteria	1760	o__Micrococcales	85006	f__Dermabacteraceae	85020	g__Brachybacterium	43668	s__Brachybacterium_ginsengisoli	1331682
NZ_CP023510.1 Rothia mucilaginosa strain FDAARGOS_369 chromosome, complete genome	0.126623	k__Bacteria	2	p__Actinobacteria	201174	c__Actinobacteria	1760	o__Micrococcales	85006	f__Micrococcaceae	1268	g__Rothia	32207	s__Rothia_mucilaginosa	43675
NZ_CP042430.1 Baekduia soli strain BR7-21 chromosome, complete genome	0.126625	k__Bacteria	2	p__Actinobacteria	201174	c__Rubrobacteria	84995	o__Rubrobacterales	84996	f__Baekduiaceae	2600303	g__Baekduia	2600304	s__Baekduia_soli	496014
NZ_AP017959.1 Synechococcus sp. NIES-970 DNA, complete genome	0.126915	k__Bacteria	2	p__Cyanobacteria	1117	-	-	o__Synechococcales	1890424	f__Synechococcaceae	1890426	g__Synechococcus	1129	s__Synechococcus_sp._NIES-970	1827144
NZ_CP019606.1 Tessaracoccus sp. NSG39, complete genome	0.127075	k__Bacteria	2	p__Actinobacteria	201174	c__Actinobacteria	1760	o__Propionibacteriales	85009	f__Propionibacteriaceae	31957	g__Tessaracoccus	72763	s__Tessaracoccus_aquimaris	1332264
NZ_CP019607.1 Tessaracoccus flavescens strain SST-39T, complete genome	0.127643	k__Bacteria	2	p__Actinobacteria	201174	c__Actinobacteria	1760	o__Propionibacteriales	85009	f__Propionibacteriaceae	31957	g__Tessaracoccus	72763	s__Tessaracoccus_flavescens	399497
NC_017039.1 Synechocystis sp. PCC 6803 substr. PCC-P DNA, complete genome	0.128847	k__Bacteria	2	p__Cyanobacteria	1117	-	-	o__Synechococcales	1890424	f__Merismopediaceae	1890428	g__Synechocystis	1142	s__Synechocystis_sp._PCC_6803	1148
NZ_CP028129.1 Rathayibacter rathayi strain DSM 7485 chromosome, complete genome	0.128871	k__Bacteria	2	p__Actinobacteria	201174	c__Actinobacteria	1760	o__Micrococcales	85006	f__Microbacteriaceae	85023	g__Rathayibacter	33886	s__Rathayibacter_rathayi	33887
NZ_CP039290.1 Arthrobacter sp. PAMC25564 chromosome, complete genome	0.129466	k__Bacteria	2	p__Actinobacteria	201174	c__Actinobacteria	1760	o__Micrococcales	85006	f__Micrococcaceae	1268	g__Arthrobacter	1663	s__Arthrobacter_sp._PAMC25564	2565366
NZ_CP035493.1 Xylanimicrobium sp. FW10M-9 chromosome, complete genome	0.129534	k__Bacteria	2	p__Actinobacteria	201174	c__Actinobacteria	1760	o__Micrococcales	85006	f__Promicromonosporaceae	85017	g__Xylanimicrobium	289244	s__Xylanimicrobium_sp._FW10M-9	2509457
NZ_CP015638.1 Pseudomonas fluorescens strain L111, complete genome	0.130173	k__Bacteria	2	p__Proteobacteria	1224	c__Gammaproteobacteria	1236	o__Pseudomonadales	72274	f__Pseudomonadaceae	135621	g__Pseudomonas	286	s__Pseudomonas_fluorescens	294
NC_012808.1 Methylobacterium extorquens AM1, complete genome	0.13064	k__Bacteria	2	p__Proteobacteria	1224	c__Alphaproteobacteria	28211	o__Rhizobiales	356	f__Methylobacteriaceae	119045	g__Methylorubrum	2282523	s__Methylorubrum_extorquens	408
NZ_CP041654.1 Streptomyces sp. RLB1-9 chromosome, complete genome	0.130649	k__Bacteria	2	p__Actinobacteria	201174	c__Actinobacteria	1760	o__Streptomycetales	85011	f__Streptomycetaceae	2062	g__Streptomyces	1883	s__Streptomyces_sp._RLB1-9	2594454
NZ_AP014938.1 Rothia mucilaginosa DNA, complete genome, strain: NUM-Rm6536	0.130849	k__Bacteria	2	p__Actinobacteria	201174	c__Actinobacteria	1760	o__Micrococcales	85006	f__Micrococcaceae	1268	g__Rothia	32207	s__Rothia_mucilaginosa	43675
NZ_CP019322.1 Methylorubrum extorquens strain PSBB040 chromosome, complete genome	0.130874	k__Bacteria	2	p__Proteobacteria	1224	c__Alphaproteobacteria	28211	o__Rhizobiales	356	f__Methylobacteriaceae	119045	g__Methylorubrum	2282523	s__Methylorubrum_extorquens	408
NC_003272.1 Nostoc sp. PCC 7120 DNA, complete genome	0.130968	k__Bacteria	2	p__Cyanobacteria	1117	-	-	o__Nostocales	1161	f__Nostocaceae	1162	g__Nostoc	1177	s__Nostoc_sp._PCC_7120	103690
NC_022600.1 Gloeobacter kilaueensis JS1, complete genome	0.131223	k__Bacteria	2	p__Cyanobacteria	1117	c__Gloeobacteria	307596	o__Gloeobacterales	307595	f__Gloeobacteraceae	1890422	g__Gloeobacter	33071	s__Gloeobacter_kilaueensis	1416614
NZ_CP015732.1 Arthrobacter sp. U41, complete genome	0.132228	k__Bacteria	2	p__Actinobacteria	201174	c__Actinobacteria	1760	o__Micrococcales	85006	f__Micrococcaceae	1268	g__Arthrobacter	1663	s__Arthrobacter_sp._U41	1849032
NZ_CP025551.1 Streptomyces rimosus strain WT5260 chromosome, complete genome	0.132395	k__Bacteria	2	p__Actinobacteria	201174	c__Actinobacteria	1760	o__Streptomycetales	85011	f__Streptomycetaceae	2062	g__Streptomyces	1883	s__Streptomyces_rimosus	1927
NC_019684.1 Nostoc sp. PCC 7524, complete genome	0.132629	k__Bacteria	2	p__Cyanobacteria	1117	-	-	o__Nostocales	1161	f__Nostocaceae	1162	g__Nostoc	1177	s__Nostoc_sp._PCC_7524	28072
NZ_CP044407.1 Actinomadura sp. WMMB499 chromosome, complete genome	0.132795	k__Bacteria	2	p__Actinobacteria	201174	c__Actinobacteria	1760	o__Streptosporangiales	85012	f__Thermomonosporaceae	2012	g__Actinomadura	1988	s__Actinomadura_sp._WMMB499	2650775
NZ_CP041612.1 Streptomyces sp. S1A1-8 chromosome, complete genome	0.132924	k__Bacteria	2	p__Actinobacteria	201174	c__Actinobacteria	1760	o__Streptomycetales	85011	f__Streptomycetaceae	2062	g__Streptomyces	1883	s__Streptomyces_sp._S1A1-8	2594460
NC_019695.1 Chroococcidiopsis thermalis PCC 7203, complete genome	0.133	k__Bacteria	2	p__Cyanobacteria	1117	-	-	o__Chroococcidiopsidales	1890505	f__Chroococcidiopsidaceae	1890528	g__Chroococcidiopsis	54298	s__Chroococcidiopsis_thermalis	54299
NZ_CP043056.1 Dolichospermum sp. UHCC 0315A chromosome, complete genome	0.133149	k__Bacteria	2	p__Cyanobacteria	1117	-	-	o__Nostocales	1161	f__Aphanizomenonaceae	1892259	g__Dolichospermum	748770	s__Dolichospermum_sp._UHCC_0315A	1914871
NZ_CP039546.1 Methylorubrum populi strain YC-XJ5 chromosome, complete genome	0.133441	k__Bacteria	2	p__Proteobacteria	1224	c__Alphaproteobacteria	28211	o__Rhizobiales	356	f__Methylobacteriaceae	119045	g__Methylorubrum	2282523	s__Methylorubrum_populi	223967
NC_014248.1 'Nostoc azollae' 0708, complete genome	0.134461	k__Bacteria	2	p__Cyanobacteria	1117	-	-	o__Nostocales	1161	f__Nostocaceae	1162	g__Trichormus	264688	s__Trichormus_azollae	1164
NZ_CP023688.1 Streptomyces rimosus strain ATCC 10970 chromosome, complete genome	0.134599	k__Bacteria	2	p__Actinobacteria	201174	c__Actinobacteria	1760	o__Streptomycetales	85011	f__Streptomycetaceae	2062	g__Streptomyces	1883	s__Streptomyces_rimosus	1927
NZ_CP041610.1 Streptomyces sp. RLB3-17 chromosome, complete genome	0.13474	k__Bacteria	2	p__Actinobacteria	201174	c__Actinobacteria	1760	o__Streptomycetales	85011	f__Streptomycetaceae	2062	g__Streptomyces	1883	s__Streptomyces_sp._RLB3-17	2594455
NC_011757.1 Methylobacterium extorquens CM4, complete genome	0.134997	k__Bacteria	2	p__Proteobacteria	1224	c__Alphaproteobacteria	28211	o__Rhizobiales	356	f__Methylobacteriaceae	119045	g__Methylorubrum	2282523	s__Methylorubrum_extorquens	408
NZ_AP017367.1 Leptolyngbya sp. O-77 DNA, complete genome	0.13503	k__Bacteria	2	p__Cyanobacteria	1117	-	-	o__Synechococcales	1890424	f__Leptolyngbyaceae	1890438	g__Leptolyngbya	47251	s__Leptolyngbya_sp._O-77	1080068
NZ_CP034834.1 Pseudoalteromonas sp. R3 chromosome 2, complete sequence	0.135488	k__Bacteria	2	p__Proteobacteria	1224	c__Gammaproteobacteria	1236	o__Alteromonadales	135622	f__Pseudoalteromonadaceae	267888	g__Pseudoalteromonas	53246	s__Pseudoalteromonas_sp._R3	1709477
NZ_CP041198.1 Pseudarthrobacter sp. NIBRBAC000502770 chromosome, complete genome	0.136246	k__Bacteria	2	p__Actinobacteria	201174	c__Actinobacteria	1760	o__Micrococcales	85006	f__Micrococcaceae	1268	g__Pseudarthrobacter	1742993	s__Pseudarthrobacter_sp._NIBRBAC000502770	2590785
NC_015674.1 Helicobacter bizzozeronii CIII-1 main chromosome, complete genome	0.136716	k__Bacteria	2	p__Proteobacteria	1224	c__Epsilonproteobacteria	29547	o__Campylobacterales	213849	f__Helicobacteraceae	72293	g__Helicobacter	209	s__Helicobacter_bizzozeronii	56877
NZ_AP018255.1 Calothrix sp. NIES-4071 DNA, complete genome	0.137371	k__Bacteria	2	p__Cyanobacteria	1117	-	-	o__Nostocales	1161	f__Calotrichaceae	2661849	g__Calothrix	1186	s__Calothrix_sp._NIES-4071	2005469
NZ_CP016474.1 Synechococcus sp. PCC 7003 chromosome, complete genome	0.137386	k__Bacteria	2	p__Cyanobacteria	1117	-	-	o__Synechococcales	1890424	f__Synechococcaceae	1890426	g__Synechococcus	1129	s__Synechococcus_sp._PCC_7003	374981
NZ_CP041650.1 Streptomyces sp. RLB1-8 chromosome, complete genome	0.137693	k__Bacteria	2	p__Actinobacteria	201174	c__Actinobacteria	1760	o__Streptomycetales	85011	f__Streptomycetaceae	2062	g__Streptomyces	1883	s__Streptomyces_sp._RLB1-8	2594453
NZ_AP017894.1 Actinomyces naeslundii DNA, complete genome	0.138137	k__Bacteria	2	p__Actinobacteria	201174	c__Actinobacteria	1760	o__Actinomycetales	2037	f__Actinomycetaceae	2049	g__Actinomyces	1654	s__Actinomyces_naeslundii	1655
NZ_CP031133.1 Bifidobacterium longum subsp. longum strain BORI chromosome, complete genome	0.138467	k__Bacteria	2	p__Actinobacteria	201174	c__Actinobacteria	1760	o__Bifidobacteriales	85004	f__Bifidobacteriaceae	31953	g__Bifidobacterium	1678	s__Bifidobacterium_longum_subsp._longum	1679
NC_014366.1 gamma proteobacterium HdN1 complete genome	0.139511	k__Bacteria	2	p__Proteobacteria	1224	c__Gammaproteobacteria	1236	-	-	-	-	-	-	s__gamma_proteobacterium_HdN1	83406
NZ_CP012832.1 Synechocystis sp. PCC 6803 substrain GT-G, complete genome	0.140088	k__Bacteria	2	p__Cyanobacteria	1117	-	-	o__Synechococcales	1890424	f__Merismopediaceae	1890428	g__Synechocystis	1142	s__Synechocystis_sp._PCC_6803	1148
NZ_CP024785.1 Nostoc flagelliforme CCNUN1 chromosome, complete genome	0.141083	k__Bacteria	2	p__Cyanobacteria	1117	-	-	o__Nostocales	1161	f__Nostocaceae	1162	g__Nostoc	1177	s__Nostoc_flagelliforme	1306274
NZ_FO818640.1 Arthrospira sp. str. PCC 8005 chromosome, complete genome	0.141294	k__Bacteria	2	p__Cyanobacteria	1117	-	-	o__Oscillatoriales	1150	f__Microcoleaceae	1892252	g__Limnospira	2596745	s__Limnospira_indica	147322
NZ_CP013673.1 Bifidobacterium longum strain 35624, complete genome	0.141339	k__Bacteria	2	p__Actinobacteria	201174	c__Actinobacteria	1760	o__Bifidobacteriales	85004	f__Bifidobacteriaceae	31953	g__Bifidobacterium	1678	s__Bifidobacterium_longum	216816
NZ_CP029479.1 Phenylobacterium sp. HYN0004 chromosome, complete genome	0.141416	k__Bacteria	2	p__Proteobacteria	1224	c__Alphaproteobacteria	28211	o__Caulobacterales	204458	f__Caulobacteraceae	76892	g__Phenylobacterium	20	s__Phenylobacterium_sp._HYN0004	2201350
NZ_CP015637.1 Pseudomonas fluorescens strain L321, complete genome	0.141542	k__Bacteria	2	p__Proteobacteria	1224	c__Gammaproteobacteria	1236	o__Pseudomonadales	72274	f__Pseudomonadaceae	135621	g__Pseudomonas	286	s__Pseudomonas_fluorescens	294
NZ_CP041607.1 Streptomyces sp. S1D4-14 chromosome, complete genome	0.141596	k__Bacteria	2	p__Actinobacteria	201174	c__Actinobacteria	1760	o__Streptomycetales	85011	f__Streptomycetaceae	2062	g__Streptomyces	1883	s__Streptomyces_sp._S1D4-14	2594461
NZ_CP021659.1 Candidatus Fukatsuia symbiotica strain 5D chromosome, complete genome	0.141643	k__Bacteria	2	p__Proteobacteria	1224	c__Gammaproteobacteria	1236	o__Enterobacterales	91347	f__Yersiniaceae	1903411	g__Candidatus_Fukatsuia	1927833	s__Candidatus_Fukatsuia_symbiotica	1878942
NZ_AP018298.1 Fischerella sp. NIES-4106 DNA, nearly complete genome	0.142458	k__Bacteria	2	p__Cyanobacteria	1117	-	-	o__Nostocales	1161	f__Hapalosiphonaceae	1892263	g__Fischerella	1190	s__Fischerella_sp._NIES-4106	2005456
NZ_CP026652.1 Streptomyces dengpaensis strain XZHG99 chromosome, complete genome	0.142834	k__Bacteria	2	p__Actinobacteria	201174	c__Actinobacteria	1760	o__Streptomycetales	85011	f__Streptomycetaceae	2062	g__Streptomyces	1883	s__Streptomyces_dengpaensis	2049881
NZ_CP018092.1 Synechococcus lividus PCC 6715 chromosome, complete genome	0.142871	k__Bacteria	2	p__Cyanobacteria	1117	-	-	o__Synechococcales	1890424	f__Synechococcaceae	1890426	g__Synechococcus	1129	s__Synechococcus_lividus	33070
NZ_AP019314.1 Microcystis viridis NIES-102 DNA, complete genome	0.142998	k__Bacteria	2	p__Cyanobacteria	1117	-	-	o__Chroococcales	1118	f__Microcystaceae	1890449	g__Microcystis	1125	s__Microcystis_viridis	44822
NC_008618.1 Bifidobacterium adolescentis ATCC 15703 DNA, complete genome	0.143565	k__Bacteria	2	p__Actinobacteria	201174	c__Actinobacteria	1760	o__Bifidobacteriales	85004	f__Bifidobacteriaceae	31953	g__Bifidobacterium	1678	s__Bifidobacterium_adolescentis	1680
NZ_AP018268.1 Scytonema sp. NIES-4073 DNA, nearly complete genome	0.143932	k__Bacteria	2	p__Cyanobacteria	1117	-	-	o__Nostocales	1161	f__Scytonemataceae	1182	g__Scytonema	1203	s__Scytonema_sp._NIES-4073	2005464
NZ_CP042997.1 Aquisphaera giovannonii strain OJF2 chromosome, complete genome	0.144635	k__Bacteria	2	p__Planctomycetes	203682	c__Planctomycetia	203683	o__Planctomycetales	112	f__Isosphaeraceae	1763524	g__Aquisphaera	1511635	s__Aquisphaera_giovannonii	406548
NZ_CP040899.1 Georgenia sp. Z294 chromosome, complete genome	0.144734	k__Bacteria	2	p__Actinobacteria	201174	c__Actinobacteria	1760	o__Micrococcales	85006	f__Bogoriellaceae	145358	g__Georgenia	154116	s__Georgenia_sp._Z294	2585135
NC_015571.1 Porphyromonas gingivalis TDC60 DNA, complete genome	0.145305	k__Bacteria	2	p__Bacteroidetes	976	c__Bacteroidia	200643	o__Bacteroidales	171549	f__Porphyromonadaceae	171551	g__Porphyromonas	836	s__Porphyromonas_gingivalis	837
NZ_CP033066.1 Pseudoalteromonas agarivorans strain Hao 2018 chromosome II, complete sequence	0.145504	k__Bacteria	2	p__Proteobacteria	1224	c__Gammaproteobacteria	1236	o__Alteromonadales	135622	f__Pseudoalteromonadaceae	267888	g__Pseudoalteromonas	53246	s__Pseudoalteromonas_agarivorans	176102
NZ_CP009247.1 Corynebacterium frankenforstense DSM 45800 strain ST18, complete genome	0.145921	k__Bacteria	2	p__Actinobacteria	201174	c__Actinobacteria	1760	o__Corynebacteriales	85007	f__Corynebacteriaceae	1653	g__Corynebacterium	1716	s__Corynebacterium_frankenforstense	1230998
NZ_CP031423.1 Microbacterium lemovicicum strain Viu22 chromosome, complete genome	0.146246	k__Bacteria	2	p__Actinobacteria	201174	c__Actinobacteria	1760	o__Micrococcales	85006	f__Microbacteriaceae	85023	g__Microbacterium	33882	s__Microbacterium_lemovicicum	1072463
NZ_CP027524.1 Pseudoalteromonas carrageenovora strain KCTC 22325 chromosome II, complete sequence	0.14626	k__Bacteria	2	p__Proteobacteria	1224	c__Gammaproteobacteria	1236	o__Alteromonadales	135622	f__Pseudoalteromonadaceae	267888	g__Pseudoalteromonas	53246	s__Pseudoalteromonas_carrageenovora	227
NZ_AP017375.1 Stanieria sp. NIES-3757 DNA, complete genome	0.146623	k__Bacteria	2	p__Cyanobacteria	1117	-	-	o__Pleurocapsales	52604	f__Dermocarpellaceae	1890498	g__Stanieria	102115	s__Stanieria_sp._NIES-3757	1807358
NC_011894.1 Methylobacterium nodulans ORS 2060, complete genome	0.146672	k__Bacteria	2	p__Proteobacteria	1224	c__Alphaproteobacteria	28211	o__Rhizobiales	356	f__Methylobacteriaceae	119045	g__Methylobacterium	407	s__Methylobacterium_nodulans	114616
NC_019693.1 Oscillatoria acuminata PCC 6304, complete genome	0.148255	k__Bacteria	2	p__Cyanobacteria	1117	-	-	o__Oscillatoriales	1150	f__Oscillatoriaceae	1892254	g__Oscillatoria	1158	s__Oscillatoria_acuminata	118323
NZ_CP027942.1 Agrococcus sp. SGAir0287 chromosome, complete genome	0.14912	k__Bacteria	2	p__Actinobacteria	201174	c__Actinobacteria	1760	o__Micrococcales	85006	f__Microbacteriaceae	85023	g__Agrococcus	46352	s__Agrococcus_sp._SGAir0287	2070347
NZ_CP033719.1 Propionibacterium acidifaciens strain FDAARGOS_576 chromosome, complete genome	0.149702	k__Bacteria	2	p__Actinobacteria	201174	c__Actinobacteria	1760	o__Propionibacteriales	85009	f__Propionibacteriaceae	31957	g__Propionibacterium	1743	s__Propionibacterium_acidifaciens	556499
NZ_CP039292.1 Actinomyces sp. dk561 chromosome, complete genome	0.149985	k__Bacteria	2	p__Actinobacteria	201174	c__Actinobacteria	1760	o__Actinomycetales	2037	f__Actinomycetaceae	2049	g__Actinomyces	1654	s__Actinomyces_sp._dk561	2560010
NZ_CP026692.1 Nostoc sp. 'Lobaria pulmonaria (5183) cyanobiont' strain 5183 chromosome, complete genome	0.15011	k__Bacteria	2	p__Cyanobacteria	1117	-	-	o__Nostocales	1161	f__Nostocaceae	1162	g__Nostoc	1177	s__Nostoc_sp._'Lobaria_pulmonaria_(5183)_cyanobiont'	1618022
NZ_CP014761.1 Leifsonia xyli strain SE134, complete genome	0.150135	k__Bacteria	2	p__Actinobacteria	201174	c__Actinobacteria	1760	o__Micrococcales	85006	f__Microbacteriaceae	85023	g__Leifsonia	110932	s__Leifsonia_xyli	1575
NZ_CP022433.1 Streptomyces pluripotens strain MUSC 137 chromosome, complete genome	0.150266	k__Bacteria	2	p__Actinobacteria	201174	c__Actinobacteria	1760	o__Streptomycetales	85011	f__Streptomycetaceae	2062	g__Streptomyces	1883	s__Streptomyces_pluripotens	1355015
NZ_AP018281.1 Chondrocystis sp. NIES-4102 DNA, complete genome	0.150553	k__Bacteria	2	p__Cyanobacteria	1117	-	-	o__Chroococcales	1118	f__Chroococcaceae	1890464	g__Chondrocystis	268175	s__Chondrocystis_sp._NIES-4102	2005460
NZ_CP021038.1 Clavibacter michiganensis subsp. insidiosus strain ATCC 10253 chromosome, complete genome	0.150616	k__Bacteria	2	p__Actinobacteria	201174	c__Actinobacteria	1760	o__Micrococcales	85006	f__Microbacteriaceae	85023	g__Clavibacter	1573	s__Clavibacter_michiganensis_subsp._insidiosus	33014
NZ_CP012590.1 Actinomyces sp. oral taxon 414 strain F0588, complete genome	0.151183	k__Bacteria	2	p__Actinobacteria	201174	c__Actinobacteria	1760	o__Actinomycetales	2037	f__Actinomycetaceae	2049	g__Actinomyces	1654	s__Actinomyces_sp._oral_taxon_414	712122
NC_019680.1 Synechococcus sp. PCC 6312, complete genome	0.151463	k__Bacteria	2	p__Cyanobacteria	1117	-	-	o__Synechococcales	1890424	f__Synechococcaceae	1890426	g__Synechococcus	1129	s__Synechococcus_sp._PCC_6312	195253
NC_010725.1 Methylobacterium populi BJ001, complete genome	0.151713	k__Bacteria	2	p__Proteobacteria	1224	c__Alphaproteobacteria	28211	o__Rhizobiales	356	f__Methylobacteriaceae	119045	g__Methylorubrum	2282523	s__Methylorubrum_populi	223967
NC_008009.1 Candidatus Koribacter versatilis Ellin345, complete genome	0.152202	k__Bacteria	2	p__Acidobacteria	57723	c__Acidobacteriia	204432	o__Acidobacteriales	204433	f__Acidobacteriaceae	204434	g__Candidatus_Koribacter	658061	s__Candidatus_Koribacter_versatilis	658062
NZ_CP029480.1 Arcticibacterium luteifluviistationis strain SM1504 chromosome, complete genome	0.152421	k__Bacteria	2	p__Bacteroidetes	976	c__Cytophagia	768503	o__Cytophagales	768507	f__Cytophagaceae	89373	g__Arcticibacterium	2173039	s__Arcticibacterium_luteifluviistationis	1784714
NZ_CP045227.1 Nostoc sphaeroides CCNUC1 chromosome Gxm2, complete sequence	0.153689	k__Bacteria	2	p__Cyanobacteria	1117	-	-	o__Nostocales	1161	f__Nostocaceae	1162	g__Nostoc	1177	s__Nostoc_sphaeroides	446679
NZ_CP011964.1 Bifidobacterium longum subsp. longum strain NCIMB8809, complete genome	0.153781	k__Bacteria	2	p__Actinobacteria	201174	c__Actinobacteria	1760	o__Bifidobacteriales	85004	f__Bifidobacteriaceae	31953	g__Bifidobacterium	1678	s__Bifidobacterium_longum_subsp._longum	1679
NZ_CP023202.1 Streptomyces xinghaiensis S187 chromosome, complete genome	0.154107	k__Bacteria	2	p__Actinobacteria	201174	c__Actinobacteria	1760	o__Streptomycetales	85011	f__Streptomycetaceae	2062	g__Streptomyces	1883	s__Streptomyces_xinghaiensis	1038928
NZ_CP017297.1 Brachybacterium sp. P6-10-X1 chromosome, complete genome	0.155053	k__Bacteria	2	p__Actinobacteria	201174	c__Actinobacteria	1760	o__Micrococcales	85006	f__Dermabacteraceae	85020	g__Brachybacterium	43668	s__Brachybacterium_sp._P6-10-X1	1903186
NC_007775.1 Synechococcus sp. JA-3-3Ab, complete genome	0.156849	k__Bacteria	2	p__Cyanobacteria	1117	-	-	o__Synechococcales	1890424	f__Synechococcaceae	1890426	g__Synechococcus	1129	s__Synechococcus_sp._JA-3-3Ab	321327
NZ_CP036426.1 Planctomycetes bacterium ElP chromosome, complete genome	0.156882	k__Bacteria	2	p__Planctomycetes	203682	-	-	-	-	-	-	-	-	s__Planctomycetes_bacterium_ElP	2527974
NC_020286.1 Synechocystis sp. PCC 6803, complete genome	0.156882	k__Bacteria	2	p__Cyanobacteria	1117	-	-	o__Synechococcales	1890424	f__Merismopediaceae	1890428	g__Synechocystis	1142	s__Synechocystis_sp._PCC_6803	1148
NZ_CP024890.1 Rhodococcus ruber strain YYL chromosome, complete genome	0.157362	k__Bacteria	2	p__Actinobacteria	201174	c__Actinobacteria	1760	o__Corynebacteriales	85007	f__Nocardiaceae	85025	g__Rhodococcus	1827	s__Rhodococcus_ruber	1830
NC_007776.1 Synechococcus sp. JA-2-3B'a(2-13), complete genome	0.157548	k__Bacteria	2	p__Cyanobacteria	1117	-	-	o__Synechococcales	1890424	f__Synechococcaceae	1890426	g__Synechococcus	1129	s__Synechococcus_sp._JA-2-3B'a(2-13)	321332
NZ_CP022685.1 Streptomyces formicae strain KY5 chromosome, complete genome	0.158138	k__Bacteria	2	p__Actinobacteria	201174	c__Actinobacteria	1760	o__Streptomycetales	85011	f__Streptomycetaceae	2062	g__Streptomyces	1883	s__Streptomyces_formicae	1616117
NZ_CP031760.1 Pseudoalteromonas piscicida strain DE1-A chromosome 2, complete sequence	0.158493	k__Bacteria	2	p__Proteobacteria	1224	c__Gammaproteobacteria	1236	o__Alteromonadales	135622	f__Pseudoalteromonadaceae	267888	g__Pseudoalteromonas	53246	s__Pseudoalteromonas_piscicida	43662
NZ_CP027869.1 Curtobacterium sp. SGAir0471 chromosome, complete genome	0.158551	k__Bacteria	2	p__Actinobacteria	201174	c__Actinobacteria	1760	o__Micrococcales	85006	f__Microbacteriaceae	85023	g__Curtobacterium	2034	s__Curtobacterium_sp._SGAir0471	2070337
NZ_CP040671.1 Thermosynechococcus sp. CL-1 chromosome, complete genome	0.158621	k__Bacteria	2	p__Cyanobacteria	1117	-	-	o__Synechococcales	1890424	f__Synechococcaceae	1890426	g__Thermosynechococcus	146785	s__Thermosynechococcus_sp._CL-1	2583530
NZ_CP013220.1 Streptomyces hygroscopicus subsp. limoneus strain KCTC 1717 chromosome II, complete sequence	0.158738	k__Bacteria	2	p__Actinobacteria	201174	c__Actinobacteria	1760	o__Streptomycetales	85011	f__Streptomycetaceae	2062	g__Streptomyces	1883	s__Streptomyces_hygroscopicus_subsp._limoneus	264445
NC_019702.1 Synechococcus sp. PCC 7502, complete genome	0.159533	k__Bacteria	2	p__Cyanobacteria	1117	-	-	o__Synechococcales	1890424	f__Synechococcaceae	1890426	g__Synechococcus	1129	s__Synechococcus_sp._PCC_7502	1173263
NC_018025.1 Desulfomonile tiedjei DSM 6799, complete genome	0.159997	k__Bacteria	2	p__Proteobacteria	1224	c__Deltaproteobacteria	28221	o__Syntrophobacterales	213462	f__Syntrophaceae	213468	g__Desulfomonile	2357	s__Desulfomonile_tiedjei	2358
NZ_CP027668.1 Phreatobacter cathodiphilus strain S-12 chromosome, complete genome	0.160198	k__Bacteria	2	p__Proteobacteria	1224	c__Alphaproteobacteria	28211	-	-	-	-	g__Phreatobacter	1632780	s__Phreatobacter_cathodiphilus	1868589
NC_013947.1 Stackebrandtia nassauensis DSM 44728, complete genome	0.160782	k__Bacteria	2	p__Actinobacteria	201174	c__Actinobacteria	1760	o__Glycomycetales	85014	f__Glycomycetaceae	85034	g__Stackebrandtia	283810	s__Stackebrandtia_nassauensis	283811
NC_010172.1 Methylobacterium extorquens PA1, complete genome	0.160844	k__Bacteria	2	p__Proteobacteria	1224	c__Alphaproteobacteria	28211	o__Rhizobiales	356	f__Methylobacteriaceae	119045	g__Methylorubrum	2282523	s__Methylorubrum_extorquens	408
NZ_CP029192.1 Streptomyces venezuelae strain ATCC 14584 chromosome, complete genome	0.161036	k__Bacteria	2	p__Actinobacteria	201174	c__Actinobacteria	1760	o__Streptomycetales	85011	f__Streptomycetaceae	2062	g__Streptomyces	1883	s__Streptomyces_venezuelae	54571
NZ_CP015367.1 Methylobacterium phyllosphaerae strain CBMB27 chromosome, complete genome	0.161078	k__Bacteria	2	p__Proteobacteria	1224	c__Alphaproteobacteria	28211	o__Rhizobiales	356	f__Methylobacteriaceae	119045	g__Methylobacterium	407	s__Methylobacterium_phyllosphaerae	418223
NC_012988.1 Methylobacterium extorquens str. DM4 chromosome, complete genome	0.161514	k__Bacteria	2	p__Proteobacteria	1224	c__Alphaproteobacteria	28211	o__Rhizobiales	356	f__Methylobacteriaceae	119045	g__Methylorubrum	2282523	s__Methylorubrum_extorquens	408
NZ_CP033107.1 Plantibacter sp. PA-3-X8 chromosome, complete genome	0.161682	k__Bacteria	2	p__Actinobacteria	201174	c__Actinobacteria	1760	o__Micrococcales	85006	f__Microbacteriaceae	85023	g__Plantibacter	190323	s__Plantibacter_sp._PA-3-X8	2480625
NZ_AP014642.1 Leptolyngbya boryana dg5 DNA, complete genome, strain: dg5	0.161908	k__Bacteria	2	p__Cyanobacteria	1117	-	-	o__Synechococcales	1890424	f__Leptolyngbyaceae	1890438	g__Leptolyngbya	47251	s__Leptolyngbya_boryana	1184
NZ_AP014638.1 Leptolyngbya boryana IAM M-101 DNA, complete genome, strain: IAM M-101	0.161908	k__Bacteria	2	p__Cyanobacteria	1117	-	-	o__Synechococcales	1890424	f__Leptolyngbyaceae	1890438	g__Leptolyngbya	47251	s__Leptolyngbya_boryana	1184
NZ_CP020114.1 Nodularia spumigena UHCC 0039 chromosome, complete genome	0.162439	k__Bacteria	2	p__Cyanobacteria	1117	-	-	o__Nostocales	1161	f__Aphanizomenonaceae	1892259	g__Nodularia	159191	s__Nodularia_spumigena	70799
NZ_CP006741.1 Bifidobacterium longum subsp. longum GT15, complete genome	0.162565	k__Bacteria	2	p__Actinobacteria	201174	c__Actinobacteria	1760	o__Bifidobacteriales	85004	f__Bifidobacteriaceae	31953	g__Bifidobacterium	1678	s__Bifidobacterium_longum_subsp._longum	1679
NZ_CP012375.1 Microcystis aeruginosa NIES-2481, complete genome	0.163056	k__Bacteria	2	p__Cyanobacteria	1117	-	-	o__Chroococcales	1118	f__Microcystaceae	1890449	g__Microcystis	1125	s__Microcystis_aeruginosa	1126
NZ_CP023699.1 Streptomyces kanamyceticus strain ATCC 12853 chromosome, complete genome	0.163807	k__Bacteria	2	p__Actinobacteria	201174	c__Actinobacteria	1760	o__Streptomycetales	85011	f__Streptomycetaceae	2062	g__Streptomyces	1883	s__Streptomyces_kanamyceticus	1967
NZ_CP030771.1 Streptomyces sp. YIM 121038 chromosome, complete genome	0.163861	k__Bacteria	2	p__Actinobacteria	201174	c__Actinobacteria	1760	o__Streptomycetales	85011	f__Streptomycetaceae	2062	g__Streptomyces	1883	s__Streptomyces_sp._YIM_121038	2136401
NZ_CP035298.1 Micrococcus luteus strain ATCC 4698 chromosome, complete genome	0.164027	k__Bacteria	2	p__Actinobacteria	201174	c__Actinobacteria	1760	o__Micrococcales	85006	f__Micrococcaceae	1268	g__Micrococcus	1269	s__Micrococcus_luteus	1270
NZ_AP021847.1 Pseudoalteromonas sp. A25 DNA, chromosome 2, nearly complete genome	0.164602	k__Bacteria	2	p__Proteobacteria	1224	c__Gammaproteobacteria	1236	o__Alteromonadales	135622	f__Pseudoalteromonadaceae	267888	g__Pseudoalteromonas	53246	s__Pseudoalteromonas_sp._A25	116092
NZ_CP023397.1 Pseudoalteromonas ruthenica strain LMG 19699 chromosome 2, complete sequence	0.165031	k__Bacteria	2	p__Proteobacteria	1224	c__Gammaproteobacteria	1236	o__Alteromonadales	135622	f__Pseudoalteromonadaceae	267888	g__Pseudoalteromonas	53246	s__Pseudoalteromonas_ruthenica	151081
NZ_CP028137.1 Rathayibacter festucae DSM 15932 chromosome, complete genome	0.165147	k__Bacteria	2	p__Actinobacteria	201174	c__Actinobacteria	1760	o__Micrococcales	85006	f__Microbacteriaceae	85023	g__Rathayibacter	33886	s__Rathayibacter_festucae	110937
NZ_CP011502.1 Aeromicrobium erythreum strain AR18, complete genome	0.165324	k__Bacteria	2	p__Actinobacteria	201174	c__Actinobacteria	1760	o__Propionibacteriales	85009	f__Nocardioidaceae	85015	g__Aeromicrobium	2040	s__Aeromicrobium_erythreum	2041
NC_003155.5 Streptomyces avermitilis MA-4680 = NBRC 14893 DNA, complete genome	0.166194	k__Bacteria	2	p__Actinobacteria	201174	c__Actinobacteria	1760	o__Streptomycetales	85011	f__Streptomycetaceae	2062	g__Streptomyces	1883	s__Streptomyces_avermitilis	33903
NZ_CP042169.1 Micrococcus sp. KBS0714 chromosome, complete genome	0.166488	k__Bacteria	2	p__Actinobacteria	201174	c__Actinobacteria	1760	o__Micrococcales	85006	f__Micrococcaceae	1268	g__Micrococcus	1269	s__Micrococcus_sp._KBS0714	1179670
NZ_CP036274.1 Planctomycetes bacterium ETA_A8 chromosome, complete genome	0.166523	k__Bacteria	2	p__Planctomycetes	203682	-	-	-	-	-	-	-	-	s__Planctomycetes_bacterium_ETA_A8	2528021
NZ_CP015414.1 Pseudoalteromonas luteoviolacea strain S40542 chromosome 2, complete sequence	0.166524	k__Bacteria	2	p__Proteobacteria	1224	c__Gammaproteobacteria	1236	o__Alteromonadales	135622	f__Pseudoalteromonadaceae	267888	g__Pseudoalteromonas	53246	s__Pseudoalteromonas_luteoviolacea	43657
NZ_CP015412.1 Pseudoalteromonas luteoviolacea strain S4054249 chromosome 2, complete sequence	0.166528	k__Bacteria	2	p__Proteobacteria	1224	c__Gammaproteobacteria	1236	o__Alteromonadales	135622	f__Pseudoalteromonadaceae	267888	g__Pseudoalteromonas	53246	s__Pseudoalteromonas_luteoviolacea	43657
NZ_CP015416.1 Pseudoalteromonas luteoviolacea strain S4054 chromosome 2, complete sequence	0.166537	k__Bacteria	2	p__Proteobacteria	1224	c__Gammaproteobacteria	1236	o__Alteromonadales	135622	f__Pseudoalteromonadaceae	267888	g__Pseudoalteromonas	53246	s__Pseudoalteromonas_luteoviolacea	43657
NZ_AP017560.1 Pseudanabaena sp. ABRG5-3 DNA, complete genome	0.166783	k__Bacteria	2	p__Cyanobacteria	1117	-	-	o__Synechococcales	1890424	f__Pseudanabaenaceae	1890436	g__Pseudanabaena	1152	s__Pseudanabaena_sp._ABRG5-3	685565
NZ_CP015588.1 Streptomyces alfalfae strain ACCC40021 chromosome, complete genome	0.16694	k__Bacteria	2	p__Actinobacteria	201174	c__Actinobacteria	1760	o__Streptomycetales	85011	f__Streptomycetaceae	2062	g__Streptomyces	1883	s__Streptomyces_alfalfae	1642299
NZ_CP040695.2 Nocardioides sp. S-1144 chromosome, complete genome	0.167132	k__Bacteria	2	p__Actinobacteria	201174	c__Actinobacteria	1760	o__Propionibacteriales	85009	f__Nocardioidaceae	85015	g__Nocardioides	1839	s__Nocardioides_sp._S-1144	2582905
NC_019779.1 Halothece sp. PCC 7418, complete genome	0.167497	k__Bacteria	2	p__Cyanobacteria	1117	-	-	o__Chroococcales	1118	f__Aphanothecaceae	1890450	g__Halothece	76023	s__Halothece_sp._PCC_7418	65093
NC_015067.1 Bifidobacterium longum subsp. longum JCM 1217 DNA, complete genome	0.167703	k__Bacteria	2	p__Actinobacteria	201174	c__Actinobacteria	1760	o__Bifidobacteriales	85004	f__Bifidobacteriaceae	31953	g__Bifidobacterium	1678	s__Bifidobacterium_longum_subsp._longum	1679
NZ_CP021647.1 Pseudoalteromonas piscicida strain DE2-B chromosome 2, complete sequence	0.168232	k__Bacteria	2	p__Proteobacteria	1224	c__Gammaproteobacteria	1236	o__Alteromonadales	135622	f__Pseudoalteromonadaceae	267888	g__Pseudoalteromonas	53246	s__Pseudoalteromonas_piscicida	43662
NZ_CP031762.1 Pseudoalteromonas piscicida strain DE2-A chromosome 2, complete sequence	0.168234	k__Bacteria	2	p__Proteobacteria	1224	c__Gammaproteobacteria	1236	o__Alteromonadales	135622	f__Pseudoalteromonadaceae	267888	g__Pseudoalteromonas	53246	s__Pseudoalteromonas_piscicida	43662
NZ_CP032266.1 Streptomyces fradiae strain NKZ-259 chromosome, complete genome	0.168286	k__Bacteria	2	p__Actinobacteria	201174	c__Actinobacteria	1760	o__Streptomycetales	85011	f__Streptomycetaceae	2062	g__Streptomyces	1883	s__Streptomyces_fradiae	1906
NZ_CP011043.1 Clavibacter michiganensis subsp. insidiosus strain R1-1, complete genome	0.168354	k__Bacteria	2	p__Actinobacteria	201174	c__Actinobacteria	1760	o__Micrococcales	85006	f__Microbacteriaceae	85023	g__Clavibacter	1573	s__Clavibacter_michiganensis_subsp._insidiosus	33014
NZ_CP017580.1 Curtobacterium sp. BH-2-1-1 chromosome, complete genome	0.168601	k__Bacteria	2	p__Actinobacteria	201174	c__Actinobacteria	1760	o__Micrococcales	85006	f__Microbacteriaceae	85023	g__Curtobacterium	2034	s__Curtobacterium_sp._BH-2-1-1	1905847
NZ_CP012479.1 Arthrobacter sp. ERGS1:01 isolate water chromosome, complete genome	0.168721	k__Bacteria	2	p__Actinobacteria	201174	c__Actinobacteria	1760	o__Micrococcales	85006	f__Micrococcaceae	1268	g__Arthrobacter	1663	s__Arthrobacter_sp._ERGS1:01	1704044
NC_010159.1 Yersinia pestis Angola, complete genome	0.168729	k__Bacteria	2	p__Proteobacteria	1224	c__Gammaproteobacteria	1236	o__Enterobacterales	91347	f__Yersiniaceae	1903411	g__Yersinia	629	s__Yersinia_pestis	632
NZ_CP021080.1 Streptomyces pluripotens strain MUSC 135 chromosome, complete genome	0.168798	k__Bacteria	2	p__Actinobacteria	201174	c__Actinobacteria	1760	o__Streptomycetales	85011	f__Streptomycetaceae	2062	g__Streptomyces	1883	s__Streptomyces_pluripotens	1355015
NZ_CP009935.1 Yersinia pestis Angola, complete genome	0.168822	k__Bacteria	2	p__Proteobacteria	1224	c__Gammaproteobacteria	1236	o__Enterobacterales	91347	f__Yersiniaceae	1903411	g__Yersinia	629	s__Yersinia_pestis	632
NZ_CP036273.1 Planctomycetes bacterium ETA_A1 chromosome, complete genome	0.169322	k__Bacteria	2	p__Planctomycetes	203682	-	-	-	-	-	-	-	-	s__Planctomycetes_bacterium_ETA_A1	2528023
NZ_CP018762.1 Microbacterium aurum strain KACC 15219 chromosome, complete genome	0.169348	k__Bacteria	2	p__Actinobacteria	201174	c__Actinobacteria	1760	o__Micrococcales	85006	f__Microbacteriaceae	85023	g__Microbacterium	33882	s__Microbacterium_aurum	36805
NZ_CP019458.1 Streptomyces autolyticus strain CGMCC0516, complete genome	0.169508	k__Bacteria	2	p__Actinobacteria	201174	c__Actinobacteria	1760	o__Streptomycetales	85011	f__Streptomycetaceae	2062	g__Streptomyces	1883	s__Streptomyces_autolyticus	75293
NZ_CP042172.1 Arthrobacter sp. KBS0702 chromosome, complete genome	0.169884	k__Bacteria	2	p__Actinobacteria	201174	c__Actinobacteria	1760	o__Micrococcales	85006	f__Micrococcaceae	1268	g__Arthrobacter	1663	s__Arthrobacter_sp._KBS0702	2578107
NZ_CP041187.1 Pseudarthrobacter sp. NIBRBAC000502771 chromosome, complete genome	0.169904	k__Bacteria	2	p__Actinobacteria	201174	c__Actinobacteria	1760	o__Micrococcales	85006	f__Micrococcaceae	1268	g__Pseudarthrobacter	1742993	s__Pseudarthrobacter_sp._NIBRBAC000502771	2590774
NZ_AP014815.1 Geminocystis sp. NIES-3708 DNA, complete genome	0.169954	k__Bacteria	2	p__Cyanobacteria	1117	-	-	o__Chroococcales	1118	f__Chroococcaceae	1890464	g__Geminocystis	669357	s__Geminocystis_sp._NIES-3708	1615909
NC_007333.1 Thermobifida fusca YX, complete genome	0.170224	k__Bacteria	2	p__Actinobacteria	201174	c__Actinobacteria	1760	o__Streptosporangiales	85012	f__Nocardiopsaceae	83676	g__Thermobifida	83677	s__Thermobifida_fusca	2021
NZ_CP014232.1 Actinomyces oris strain T14V, complete genome	0.170889	k__Bacteria	2	p__Actinobacteria	201174	c__Actinobacteria	1760	o__Actinomycetales	2037	f__Actinomycetaceae	2049	g__Actinomyces	1654	s__Actinomyces_oris	544580
NZ_CP007028.1 Thermocrinis ruber strain DSM 23557, complete genome	0.170936	k__Bacteria	2	p__Aquificae	200783	c__Aquificae	187857	o__Aquificales	32069	f__Aquificaceae	64898	g__Thermocrinis	75905	s__Thermocrinis_ruber	75906
NC_010505.1 Methylobacterium radiotolerans JCM 2831, complete genome	0.171114	k__Bacteria	2	p__Proteobacteria	1224	c__Alphaproteobacteria	28211	o__Rhizobiales	356	f__Methylobacteriaceae	119045	g__Methylobacterium	407	s__Methylobacterium_radiotolerans	31998
NZ_CP045643.1 Streptomyces sp. QMT-28 chromosome, complete genome	0.171165	k__Bacteria	2	p__Actinobacteria	201174	c__Actinobacteria	1760	o__Streptomycetales	85011	f__Streptomycetaceae	2062	g__Streptomyces	1883	s__Streptomyces_sp._QMT-28	2662397
NC_011988.1 Agrobacterium vitis S4 chromosome 2, complete sequence	0.171448	k__Bacteria	2	p__Proteobacteria	1224	c__Alphaproteobacteria	28211	o__Rhizobiales	356	f__Rhizobiaceae	82115	g__Agrobacterium	357	s__Agrobacterium_vitis	373
NZ_CP011868.1 Pseudonocardia sp. HH130629-09, complete genome	0.171651	k__Bacteria	2	p__Actinobacteria	201174	c__Actinobacteria	1760	o__Pseudonocardiales	85010	f__Pseudonocardiaceae	2070	g__Pseudonocardia	1847	s__Pseudonocardia_sp._HH130629-09	1641402
NZ_CP043504.1 Lysinimonas sp. KACC 19322 chromosome, complete genome	0.172017	k__Bacteria	2	p__Actinobacteria	201174	c__Actinobacteria	1760	o__Micrococcales	85006	f__Microbacteriaceae	85023	g__Lysinimonas	1434018	s__Lysinimonas_sp._KACC_19322	2592654
NZ_CP035103.1 Kocuria rosea strain ATCC 186 chromosome, complete genome	0.172298	k__Bacteria	2	p__Actinobacteria	201174	c__Actinobacteria	1760	o__Micrococcales	85006	f__Micrococcaceae	1268	g__Kocuria	57493	s__Kocuria_rosea	1275
NZ_CP011304.1 Microcystis aeruginosa NIES-2549, complete genome	0.172325	k__Bacteria	2	p__Cyanobacteria	1117	-	-	o__Chroococcales	1118	f__Microcystaceae	1890449	g__Microcystis	1125	s__Microcystis_aeruginosa	1126
NZ_CP007443.1 Bifidobacterium adolescentis strain 22L, complete genome	0.172475	k__Bacteria	2	p__Actinobacteria	201174	c__Actinobacteria	1760	o__Bifidobacteriales	85004	f__Bifidobacteriaceae	31953	g__Bifidobacterium	1678	s__Bifidobacterium_adolescentis	1680
NZ_AP019860.1 Planctomycetes bacterium SRT547 DNA, complete genome	0.17257	k__Bacteria	2	p__Planctomycetes	203682	-	-	-	-	-	-	-	-	s__Planctomycetes_bacterium_SRT547	2596890
NZ_CP030033.1 Cryobacterium sp. GCJ02 chromosome, complete genome	0.1733	k__Bacteria	2	p__Actinobacteria	201174	c__Actinobacteria	1760	o__Micrococcales	85006	f__Microbacteriaceae	85023	g__Cryobacterium	69578	s__Cryobacterium_sp._GCJ02	2220095
NZ_CP015149.1 Maize bushy stunt phytoplasma strain M3 chromosome, complete genome	0.173576	k__Bacteria	2	p__Tenericutes	544448	c__Mollicutes	31969	o__Acholeplasmatales	186329	f__Acholeplasmataceae	2146	g__Candidatus_Phytoplasma	33926	s__Maize_bushy_stunt_phytoplasma	202462
NZ_CP040235.1 Bifidobacterium longum strain ZJ1 chromosome, complete genome	0.173937	k__Bacteria	2	p__Actinobacteria	201174	c__Actinobacteria	1760	o__Bifidobacteriales	85004	f__Bifidobacteriaceae	31953	g__Bifidobacterium	1678	s__Bifidobacterium_longum	216816
NC_014830.1 Intrasporangium calvum DSM 43043, complete genome	0.17394	k__Bacteria	2	p__Actinobacteria	201174	c__Actinobacteria	1760	o__Micrococcales	85006	f__Intrasporangiaceae	85021	g__Intrasporangium	53357	s__Intrasporangium_calvum	53358
NZ_CP035632.1 Synechococcus sp. RSCCF101 chromosome, complete genome	0.174213	k__Bacteria	2	p__Cyanobacteria	1117	-	-	o__Synechococcales	1890424	f__Synechococcaceae	1890426	g__Synechococcus	1129	s__Synechococcus_sp._RSCCF101	2511069
NZ_CP029541.1 Streptomyces sp. NEAU-S7GS2 chromosome, complete genome	0.174244	k__Bacteria	2	p__Actinobacteria	201174	c__Actinobacteria	1760	o__Streptomycetales	85011	f__Streptomycetaceae	2062	g__Streptomyces	1883	s__Streptomyces_sp._NEAU-S7GS2	2202000
NZ_AP014633.1 Thioploca ingrica DNA, complete genome	0.174636	k__Bacteria	2	p__Proteobacteria	1224	c__Gammaproteobacteria	1236	o__Thiotrichales	72273	f__Thiotrichaceae	135617	g__Thioploca	40751	s__Thioploca_ingrica	40754
NZ_CP021054.1 Methylorubrum zatmanii strain PSBB041 chromosome, complete genome	0.174677	k__Bacteria	2	p__Proteobacteria	1224	c__Alphaproteobacteria	28211	o__Rhizobiales	356	f__Methylobacteriaceae	119045	g__Methylorubrum	2282523	s__Methylorubrum_zatmanii	29429
NC_019771.1 Anabaena cylindrica PCC 7122, complete genome	0.175114	k__Bacteria	2	p__Cyanobacteria	1117	-	-	o__Nostocales	1161	f__Nostocaceae	1162	g__Anabaena	1163	s__Anabaena_cylindrica	1165
NZ_CP027862.1 Actinomyces sp. Z16 chromosome, complete genome	0.175455	k__Bacteria	2	p__Actinobacteria	201174	c__Actinobacteria	1760	o__Actinomycetales	2037	f__Actinomycetaceae	2049	g__Actinomyces	1654	s__Actinomyces_sp._Z16	2079536
NC_012440.1 Persephonella marina EX-H1, complete genome	0.17614	k__Bacteria	2	p__Aquificae	200783	c__Aquificae	187857	o__Aquificales	32069	f__Hydrogenothermaceae	224027	g__Persephonella	182899	s__Persephonella_marina	309805
NZ_CP012738.1 Pseudoalteromonas sp. 1_2015MBL_MicDiv chromosome 2, complete sequence	0.176358	k__Bacteria	2	p__Proteobacteria	1224	c__Gammaproteobacteria	1236	o__Alteromonadales	135622	f__Pseudoalteromonadaceae	267888	g__Pseudoalteromonas	53246	s__Pseudoalteromonas_sp._1_2015MBL_MicDiv	1720343
NZ_CP043002.1 Bifidobacterium longum strain BAMA-B05 chromosome, complete genome	0.176358	k__Bacteria	2	p__Actinobacteria	201174	c__Actinobacteria	1760	o__Bifidobacteriales	85004	f__Bifidobacteriaceae	31953	g__Bifidobacterium	1678	s__Bifidobacterium_longum	216816
NZ_CP011037.1 Pseudoalteromonas nigrifaciens strain KMM 661 chromosome II, complete sequence	0.176511	k__Bacteria	2	p__Proteobacteria	1224	c__Gammaproteobacteria	1236	o__Alteromonadales	135622	f__Pseudoalteromonadaceae	267888	g__Pseudoalteromonas	53246	s__Pseudoalteromonas_nigrifaciens	28109
NZ_CP029173.1 Methylobacterium sp. DM1 chromosome, complete genome	0.176543	k__Bacteria	2	p__Proteobacteria	1224	c__Alphaproteobacteria	28211	o__Rhizobiales	356	f__Methylobacteriaceae	119045	g__Methylobacterium	407	s__Methylobacterium_sp._DM1	2067957
NZ_CP045287.1 Curtobacterium flaccumfaciens pv. flaccumfaciens strain P990 chromosome, complete genome	0.176586	k__Bacteria	2	p__Actinobacteria	201174	c__Actinobacteria	1760	o__Micrococcales	85006	f__Microbacteriaceae	85023	g__Curtobacterium	2034	s__Curtobacterium_flaccumfaciens	2035
NZ_CP042823.1 Methylobacterium sp. WL1 chromosome, complete genome	0.176978	k__Bacteria	2	p__Proteobacteria	1224	c__Alphaproteobacteria	28211	o__Rhizobiales	356	f__Methylobacteriaceae	119045	g__Methylobacterium	407	s__Methylobacterium_sp._WL1	2603276
NC_012792.1 Variovorax paradoxus S110 chromosome 2, complete sequence	0.177204	k__Bacteria	2	p__Proteobacteria	1224	c__Betaproteobacteria	28216	o__Burkholderiales	80840	f__Comamonadaceae	80864	g__Variovorax	34072	s__Variovorax_paradoxus	34073
NZ_CP026999.1 Bifidobacterium longum strain 51A chromosome, complete genome	0.177524	k__Bacteria	2	p__Actinobacteria	201174	c__Actinobacteria	1760	o__Bifidobacteriales	85004	f__Bifidobacteriaceae	31953	g__Bifidobacterium	1678	s__Bifidobacterium_longum	216816
NZ_CP041188.1 Pseudarthrobacter sp. NIBRBAC000502772 chromosome, complete genome	0.179034	k__Bacteria	2	p__Actinobacteria	201174	c__Actinobacteria	1760	o__Micrococcales	85006	f__Micrococcaceae	1268	g__Pseudarthrobacter	1742993	s__Pseudarthrobacter_sp._NIBRBAC000502772	2590775
NZ_CP023563.1 Brachybacterium sp. VM2412 chromosome, complete genome	0.179105	k__Bacteria	2	p__Actinobacteria	201174	c__Actinobacteria	1760	o__Micrococcales	85006	f__Dermabacteraceae	85020	g__Brachybacterium	43668	s__Brachybacterium_sp._VM2412	2017484
NZ_CP034550.1 Saccharothrix syringae strain NRRL B-16468 chromosome, complete genome	0.17933	k__Bacteria	2	p__Actinobacteria	201174	c__Actinobacteria	1760	o__Pseudonocardiales	85010	f__Pseudonocardiaceae	2070	g__Saccharothrix	2071	s__Saccharothrix_syringae	103733
NZ_CP023690.1 Streptomyces spectabilis strain ATCC 27465 chromosome, complete genome	0.179461	k__Bacteria	2	p__Actinobacteria	201174	c__Actinobacteria	1760	o__Streptomycetales	85011	f__Streptomycetaceae	2062	g__Streptomyces	1883	s__Streptomyces_spectabilis	68270
NC_019780.1 Dactylococcopsis salina PCC 8305, complete genome	0.179846	k__Bacteria	2	p__Cyanobacteria	1117	-	-	o__Synechococcales	1890424	f__Synechococcaceae	1890426	g__Dactylococcopsis	13034	s__Dactylococcopsis_salina	292566
NZ_CP028158.1 Plantactinospora sp. BC1 chromosome, complete genome	0.179986	k__Bacteria	2	p__Actinobacteria	201174	c__Actinobacteria	1760	o__Micromonosporales	85008	f__Micromonosporaceae	28056	g__Plantactinospora	673534	s__Plantactinospora_sp._BC1	2108470
NC_010544.1 Candidatus Phytoplasma australiense complete genome	0.181827	k__Bacteria	2	p__Tenericutes	544448	c__Mollicutes	31969	o__Acholeplasmatales	186329	f__Acholeplasmataceae	2146	g__Candidatus_Phytoplasma	33926	s__Candidatus_Phytoplasma_australiense	59748
NZ_CP010802.1 Desulfuromonas soudanensis strain WTL chromosome, complete genome	0.181882	k__Bacteria	2	p__Proteobacteria	1224	c__Deltaproteobacteria	28221	o__Desulfuromonadales	69541	f__Desulfuromonadaceae	213421	g__Desulfuromonas	890	s__Desulfuromonas_soudanensis	1603606
NZ_AP018316.1 Dolichospermum compactum NIES-806 DNA, nearly complete genome	0.181959	k__Bacteria	2	p__Cyanobacteria	1117	-	-	o__Nostocales	1161	f__Aphanizomenonaceae	1892259	g__Dolichospermum	748770	s__Dolichospermum_compactum	136073
NC_011886.1 Pseudarthrobacter chlorophenolicus A6, complete genome	0.182003	k__Bacteria	2	p__Actinobacteria	201174	c__Actinobacteria	1760	o__Micrococcales	85006	f__Micrococcaceae	1268	g__Pseudarthrobacter	1742993	s__Pseudarthrobacter_chlorophenolicus	85085
NZ_CP028341.1 Bifidobacterium adolescentis strain 1-11 chromosome, complete genome	0.182446	k__Bacteria	2	p__Actinobacteria	201174	c__Actinobacteria	1760	o__Bifidobacteriales	85004	f__Bifidobacteriaceae	31953	g__Bifidobacterium	1678	s__Bifidobacterium_adolescentis	1680
NZ_CP015079.1 Nocardioides dokdonensis FR1436, complete genome	0.182786	k__Bacteria	2	p__Actinobacteria	201174	c__Actinobacteria	1760	o__Propionibacteriales	85009	f__Nocardioidaceae	85015	g__Nocardioides	1839	s__Nocardioides_dokdonensis	450734
NZ_CP022129.1 Methylovulum psychrotolerans strain HV10_M2 chromosome, complete genome	0.182801	k__Bacteria	2	p__Proteobacteria	1224	c__Gammaproteobacteria	1236	o__Methylococcales	135618	f__Methylococcaceae	403	g__Methylovulum	762296	s__Methylovulum_psychrotolerans	1704499
NZ_CP019645.1 Helicobacter bilis strain AAQJH, complete genome	0.183178	k__Bacteria	2	p__Proteobacteria	1224	c__Epsilonproteobacteria	29547	o__Campylobacterales	213849	f__Helicobacteraceae	72293	g__Helicobacter	209	s__Helicobacter_bilis	37372
NZ_AP014658.1 Bifidobacterium longum DNA, complete genome, strain: 105-A	0.183395	k__Bacteria	2	p__Actinobacteria	201174	c__Actinobacteria	1760	o__Bifidobacteriales	85004	f__Bifidobacteriaceae	31953	g__Bifidobacterium	1678	s__Bifidobacterium_longum	216816
NC_013799.1 Hydrogenobacter thermophilus TK-6 DNA, complete genome	0.183577	k__Bacteria	2	p__Aquificae	200783	c__Aquificae	187857	o__Aquificales	32069	f__Aquificaceae	64898	g__Hydrogenobacter	939	s__Hydrogenobacter_thermophilus	940
NC_017161.1 Hydrogenobacter thermophilus TK-6, complete genome	0.183599	k__Bacteria	2	p__Aquificae	200783	c__Aquificae	187857	o__Aquificales	32069	f__Aquificaceae	64898	g__Hydrogenobacter	939	s__Hydrogenobacter_thermophilus	940
NZ_CP017640.1 Methylobacterium sp. C1 chromosome, complete genome	0.185783	k__Bacteria	2	p__Proteobacteria	1224	c__Alphaproteobacteria	28211	o__Rhizobiales	356	f__Methylobacteriaceae	119045	g__Methylobacterium	407	s__Methylobacterium_sp._C1	1479019
NZ_CP034753.1 Agromyces sp. LHK192 chromosome, complete genome	0.185895	k__Bacteria	2	p__Actinobacteria	201174	c__Actinobacteria	1760	o__Micrococcales	85006	f__Microbacteriaceae	85023	g__Agromyces	33877	s__Agromyces_sp._LHK192	2498704
NZ_CP014518.1 Sinomonas atrocyanea strain KCTC 3377, complete genome	0.185931	k__Bacteria	2	p__Actinobacteria	201174	c__Actinobacteria	1760	o__Micrococcales	85006	f__Micrococcaceae	1268	g__Sinomonas	596707	s__Sinomonas_atrocyanea	37927
NC_022438.1 Leifsonia xyli subsp. cynodontis DSM 46306, complete genome	0.186121	k__Bacteria	2	p__Actinobacteria	201174	c__Actinobacteria	1760	o__Micrococcales	85006	f__Microbacteriaceae	85023	g__Leifsonia	110932	s__Leifsonia_xyli_subsp._cynodontis	31966
NZ_CP034929.1 Nocardioides sp. HY056 chromosome, complete genome	0.186636	k__Bacteria	2	p__Actinobacteria	201174	c__Actinobacteria	1760	o__Propionibacteriales	85009	f__Nocardioidaceae	85015	g__Nocardioides	1839	s__Nocardioides_sp._HY056	2500546
NZ_CP020715.1 Cnuibacter physcomitrellae strain XA(T) chromosome, complete genome	0.187123	k__Bacteria	2	p__Actinobacteria	201174	c__Actinobacteria	1760	o__Micrococcales	85006	f__Microbacteriaceae	85023	g__Cnuibacter	1759331	s__Cnuibacter_physcomitrellae	1619308
NZ_CP003811.1 Methylobacterium oryzae CBMB20, complete genome	0.1877	k__Bacteria	2	p__Proteobacteria	1224	c__Alphaproteobacteria	28211	o__Rhizobiales	356	f__Methylobacteriaceae	119045	g__Methylobacterium	407	s__Methylobacterium_oryzae	334852
NZ_CP040257.1 Moraxella osloensis strain MOXF1 chromosome, complete genome	0.187728	k__Bacteria	2	p__Proteobacteria	1224	c__Gammaproteobacteria	1236	o__Pseudomonadales	72274	f__Moraxellaceae	468	g__Moraxella	475	s__Moraxella_osloensis	34062
NZ_CP016825.1 Streptomyces albus strain BK3-25, complete genome	0.187761	k__Bacteria	2	p__Actinobacteria	201174	c__Actinobacteria	1760	o__Streptomycetales	85011	f__Streptomycetaceae	2062	g__Streptomyces	1883	s__Streptomyces_albus	1888
NZ_CP016477.1 Synechococcus sp. PCC 7117 chromosome, complete genome	0.187841	k__Bacteria	2	p__Cyanobacteria	1117	-	-	o__Synechococcales	1890424	f__Synechococcaceae	1890426	g__Synechococcus	1129	s__Synechococcus_sp._PCC_7117	195498
NC_013521.1 Sanguibacter keddieii DSM 10542, complete genome	0.188084	k__Bacteria	2	p__Actinobacteria	201174	c__Actinobacteria	1760	o__Micrococcales	85006	f__Sanguibacteraceae	145360	g__Sanguibacter	60919	s__Sanguibacter_keddieii	60920
NZ_CP028369.1 Streptomyces sp. P3 chromosome, complete genome	0.188795	k__Bacteria	2	p__Actinobacteria	201174	c__Actinobacteria	1760	o__Streptomycetales	85011	f__Streptomycetaceae	2062	g__Streptomyces	1883	s__Streptomyces_sp._P3	2135430
NZ_CP041690.1 Youhaiella tibetensis strain fig4 chromosome, complete genome	0.189585	k__Bacteria	2	p__Proteobacteria	1224	c__Alphaproteobacteria	28211	o__Rhizobiales	356	f__Hyphomicrobiaceae	45401	g__Youhaiella	1827478	s__Youhaiella_tibetensis	1447062
NZ_CP031165.1 Euzebya sp. DY32-46 chromosome, complete genome	0.189659	k__Bacteria	2	p__Actinobacteria	201174	c__Nitriliruptoria	908620	o__Euzebyales	908621	f__Euzebyaceae	908622	g__Euzebya	908623	s__Euzebya_sp._DY32-46	1608957
NZ_CP012573.1 Clavibacter michiganensis strain PF008, complete genome	0.189772	k__Bacteria	2	p__Actinobacteria	201174	c__Actinobacteria	1760	o__Micrococcales	85006	f__Microbacteriaceae	85023	g__Clavibacter	1573	s__Clavibacter_michiganensis_subsp._capsici	1874630
NZ_CP011125.1 Sandaracinus amylolyticus strain DSM 53668, complete genome	0.189788	k__Bacteria	2	p__Proteobacteria	1224	c__Deltaproteobacteria	28221	o__Myxococcales	29	f__Sandaracinaceae	1055686	g__Sandaracinus	1055688	s__Sandaracinus_amylolyticus	927083
NZ_CP028913.1 Agromyces sp. 30A chromosome, complete genome	0.190036	k__Bacteria	2	p__Actinobacteria	201174	c__Actinobacteria	1760	o__Micrococcales	85006	f__Microbacteriaceae	85023	g__Agromyces	33877	s__Agromyces_sp._MF30-A	2080742
NZ_CP044344.1 Nocardioides sp. SB3-45 chromosome, complete genome	0.190069	k__Bacteria	2	p__Actinobacteria	201174	c__Actinobacteria	1760	o__Propionibacteriales	85009	f__Nocardioidaceae	85015	g__Nocardioides	1839	s__Nocardioides_sp._SB3-45	2558918
NZ_CP040018.1 Arthrobacter sp. 24S4-2 chromosome, complete genome	0.190519	k__Bacteria	2	p__Actinobacteria	201174	c__Actinobacteria	1760	o__Micrococcales	85006	f__Micrococcaceae	1268	g__Arthrobacter	1663	s__Arthrobacter_sp._24S4-2	2575374
NZ_CP020771.1 Microcystis aeruginosa PCC 7806SL chromosome, complete genome	0.190686	k__Bacteria	2	p__Cyanobacteria	1117	-	-	o__Chroococcales	1118	f__Microcystaceae	1890449	g__Microcystis	1125	s__Microcystis_aeruginosa	1126
NZ_CP023005.1 Bifidobacterium adolescentis strain 6 chromosome, complete genome	0.190752	k__Bacteria	2	p__Actinobacteria	201174	c__Actinobacteria	1760	o__Bifidobacteriales	85004	f__Bifidobacteriaceae	31953	g__Bifidobacterium	1678	s__Bifidobacterium_adolescentis	1680
NZ_CP022316.1 Brachybacterium sp. VR2415 chromosome, complete genome	0.190766	k__Bacteria	2	p__Actinobacteria	201174	c__Actinobacteria	1760	o__Micrococcales	85006	f__Dermabacteraceae	85020	g__Brachybacterium	43668	s__Brachybacterium_sp._VR2415	2017485
NC_019892.1 Singulisphaera acidiphila DSM 18658, complete genome	0.191076	k__Bacteria	2	p__Planctomycetes	203682	c__Planctomycetia	203683	o__Planctomycetales	112	f__Isosphaeraceae	1763524	g__Singulisphaera	466152	s__Singulisphaera_acidiphila	466153
NZ_CP013998.1 Synechococcus sp. PCC 73109, complete genome	0.191706	k__Bacteria	2	p__Cyanobacteria	1117	-	-	o__Synechococcales	1890424	f__Synechococcaceae	1890426	g__Synechococcus	1129	s__Synechococcus_sp._PCC_73109	374982
NZ_CP011042.1 Pseudoalteromonas tetraodonis strain GFC chromosome II, complete sequence	0.191976	k__Bacteria	2	p__Proteobacteria	1224	c__Gammaproteobacteria	1236	o__Alteromonadales	135622	f__Pseudoalteromonadaceae	267888	g__Pseudoalteromonas	53246	s__Pseudoalteromonas_tetraodonis	43659
NZ_CP042326.1 Euhalothece natronophila Z-M001 chromosome, complete genome	0.192368	k__Bacteria	2	p__Cyanobacteria	1117	-	-	o__Chroococcales	1118	f__Aphanothecaceae	1890450	g__Euhalothece	65097	s__Euhalothece_natronophila	577489
NC_019701.1 Pseudanabaena sp. PCC 7367, complete genome	0.193108	k__Bacteria	2	p__Cyanobacteria	1117	-	-	o__Synechococcales	1890424	f__Pseudanabaenaceae	1890436	g__Pseudanabaena	1152	s__Pseudanabaena_sp._PCC_7367	82654
NZ_CP021748.1 Streptomyces alboflavus strain MDJK44, complete genome	0.193299	k__Bacteria	2	p__Actinobacteria	201174	c__Actinobacteria	1760	o__Streptomycetales	85011	f__Streptomycetaceae	2062	g__Streptomyces	1883	s__Streptomyces_alboflavus	67267
NZ_CP040174.1 Arthrobacter sp. UKPF54-2 chromosome, complete genome	0.193302	k__Bacteria	2	p__Actinobacteria	201174	c__Actinobacteria	1760	o__Micrococcales	85006	f__Micrococcaceae	1268	g__Arthrobacter	1663	s__Arthrobacter_sp._UKPF54-2	2600159
NC_010816.1 Bifidobacterium longum DJO10A, complete genome	0.19362	k__Bacteria	2	p__Actinobacteria	201174	c__Actinobacteria	1760	o__Bifidobacteriales	85004	f__Bifidobacteriaceae	31953	g__Bifidobacterium	1678	s__Bifidobacterium_longum	216816
NC_011852.1 Haemophilus parasuis SH0165, complete genome	0.193905	k__Bacteria	2	p__Proteobacteria	1224	c__Gammaproteobacteria	1236	o__Pasteurellales	135625	f__Pasteurellaceae	712	g__Glaesserella	2094023	s__Glaesserella_parasuis	738
NC_015593.1 Sphingobium chlorophenolicum L-1 chromosome 1, complete sequence	0.194753	k__Bacteria	2	p__Proteobacteria	1224	c__Alphaproteobacteria	28211	o__Sphingomonadales	204457	f__Sphingomonadaceae	41297	g__Sphingobium	165695	s__Sphingobium_chlorophenolicum	46429
NZ_CP040750.1 Plantibacter sp. M259 chromosome, complete genome	0.194849	k__Bacteria	2	p__Actinobacteria	201174	c__Actinobacteria	1760	o__Micrococcales	85006	f__Microbacteriaceae	85023	g__Plantibacter	190323	s__Plantibacter_sp._M259	2583822
NZ_CP040006.1 Schaalia odontolytica strain XH001 chromosome, complete genome	0.194904	k__Bacteria	2	p__Actinobacteria	201174	c__Actinobacteria	1760	o__Actinomycetales	2037	f__Actinomycetaceae	2049	g__Schaalia	2529408	s__Schaalia_odontolytica	1660
NC_017934.1 Mesotoga prima MesG1.Ag.4.2, complete genome	0.195009	k__Bacteria	2	p__Thermotogae	200918	c__Thermotogae	188708	o__Kosmotogales	1643946	f__Kosmotogaceae	1643948	g__Mesotoga	1184396	s__Mesotoga_prima	1184387
NZ_CP029042.1 Streptomyces lydicus strain WYEC 108 chromosome, complete genome	0.195054	k__Bacteria	2	p__Actinobacteria	201174	c__Actinobacteria	1760	o__Streptomycetales	85011	f__Streptomycetaceae	2062	g__Streptomyces	1883	s__Streptomyces_lydicus	47763
NZ_CP022753.1 Nocardiopsis gilva YIM 90087 chromosome, complete genome	0.195371	k__Bacteria	2	p__Actinobacteria	201174	c__Actinobacteria	1760	o__Streptosporangiales	85012	f__Nocardiopsaceae	83676	g__Nocardiopsis	2013	s__Nocardiopsis_gilva	280236
NC_019753.1 Crinalium epipsammum PCC 9333, complete genome	0.195652	k__Bacteria	2	p__Cyanobacteria	1117	-	-	o__Oscillatoriales	1150	f__Gomontiellaceae	1892255	g__Crinalium	241421	s__Crinalium_epipsammum	241425
NZ_AP014809.1 Methylobacterium populi DNA, complete genome	0.196297	k__Bacteria	2	p__Proteobacteria	1224	c__Alphaproteobacteria	28211	o__Rhizobiales	356	f__Methylobacteriaceae	119045	g__Methylorubrum	2282523	s__Methylorubrum_populi	223967
NC_017735.1 Helicobacter cetorum MIT 99-5656, complete genome	0.196328	k__Bacteria	2	p__Proteobacteria	1224	c__Epsilonproteobacteria	29547	o__Campylobacterales	213849	f__Helicobacteraceae	72293	g__Helicobacter	209	s__Helicobacter_cetorum	138563
NZ_CP031500.1 Deinococcus radiodurans strain R1 dM1 chromosome I, complete sequence	0.196409	k__Bacteria	2	p__Deinococcus-Thermus	1297	c__Deinococci	188787	o__Deinococcales	118964	f__Deinococcaceae	183710	g__Deinococcus	1298	s__Deinococcus_radiodurans	1299
NZ_CP029553.1 Methylobacterium sp. 17Sr1-28 chromosome, complete genome	0.197965	k__Bacteria	2	p__Proteobacteria	1224	c__Alphaproteobacteria	28211	o__Rhizobiales	356	f__Methylobacteriaceae	119045	g__Methylobacterium	407	s__Methylobacterium_sp._17Sr1-28	2202827
NC_014815.1 Micromonospora sp. L5, complete genome	0.198204	k__Bacteria	2	p__Actinobacteria	201174	c__Actinobacteria	1760	o__Micromonosporales	85008	f__Micromonosporaceae	28056	g__Micromonospora	1873	s__Micromonospora_sp._L5	648999
NZ_AP018664.1 Sphingobium amiense DSM 16289 DNA, complete genome	0.198969	k__Bacteria	2	p__Proteobacteria	1224	c__Alphaproteobacteria	28211	o__Sphingomonadales	204457	f__Sphingomonadaceae	41297	g__Sphingobium	165695	s__Sphingobium_amiense	135719
NC_019683.1 Leptolyngbya sp. PCC 7376, complete genome	0.198988	k__Bacteria	2	p__Cyanobacteria	1117	-	-	o__Synechococcales	1890424	f__Leptolyngbyaceae	1890438	g__Leptolyngbya	47251	s__Leptolyngbya_sp._PCC_7376	111781
NZ_CP007128.1 Gemmatirosa kalamazoonesis strain KBS708, complete genome	0.199566	k__Bacteria	2	p__Gemmatimonadetes	142182	c__Gemmatimonadetes	219685	o__Gemmatimonadales	219686	f__Gemmatimonadaceae	219687	g__Gemmatirosa	1706036	s__Gemmatirosa_kalamazoonesis	861299
NZ_CP035949.1 'Catharanthus roseus' aster yellows phytoplasma strain De Villa chromosome, complete genome	0.199961	k__Bacteria	2	p__Tenericutes	544448	c__Mollicutes	31969	o__Acholeplasmatales	186329	f__Acholeplasmataceae	2146	g__Candidatus_Phytoplasma	33926	s__'Catharanthus_roseus'_aster_yellows_phytoplasma	1193712
NC_009480.1 Clavibacter michiganensis subsp. michiganensis NCPPB 382 complete genome	0.200128	k__Bacteria	2	p__Actinobacteria	201174	c__Actinobacteria	1760	o__Micrococcales	85006	f__Microbacteriaceae	85023	g__Clavibacter	1573	s__Clavibacter_michiganensis_subsp._michiganensis	33013
NZ_CP032630.1 Lysinimonas sp. 2DFWR-13 chromosome, complete genome	0.200187	k__Bacteria	2	p__Actinobacteria	201174	c__Actinobacteria	1760	o__Micrococcales	85006	f__Microbacteriaceae	85023	g__Lysinimonas	1434018	s__Lysinimonas_sp._2DFWR-13	2419774
NZ_CP031421.1 Microbacterium oleivorans strain A9 chromosome, complete genome	0.200217	k__Bacteria	2	p__Actinobacteria	201174	c__Actinobacteria	1760	o__Micrococcales	85006	f__Microbacteriaceae	85023	g__Microbacterium	33882	s__Microbacterium_oleivorans	273677
NZ_AP012549.1 Cyanobacterium endosymbiont of Epithemia turgida isolate EtSB Lake Yunoko DNA, complete genome	0.200407	k__Bacteria	2	p__Cyanobacteria	1117	-	-	-	-	-	-	-	-	s__cyanobacterium_endosymbiont_of_Epithemia_turgida	718217
NZ_CP014145.1 Microterricola viridarii strain ERGS5:02, complete genome	0.200557	k__Bacteria	2	p__Actinobacteria	201174	c__Actinobacteria	1760	o__Micrococcales	85006	f__Microbacteriaceae	85023	g__Microterricola	518733	s__Microterricola_viridarii	412690
NZ_CP033200.1 Micrococcus luteus strain SA211 chromosome, complete genome	0.201366	k__Bacteria	2	p__Actinobacteria	201174	c__Actinobacteria	1760	o__Micrococcales	85006	f__Micrococcaceae	1268	g__Micrococcus	1269	s__Micrococcus_luteus	1270
NZ_CP005286.1 Corynebacterium humireducens NBRC 106098 = DSM 45392, complete genome	0.201394	k__Bacteria	2	p__Actinobacteria	201174	c__Actinobacteria	1760	o__Corynebacteriales	85007	f__Corynebacteriaceae	1653	g__Corynebacterium	1716	s__Corynebacterium_humireducens	1223514
NC_010296.1 Microcystis aeruginosa NIES-843 DNA, complete genome	0.201958	k__Bacteria	2	p__Cyanobacteria	1117	-	-	o__Chroococcales	1118	f__Microcystaceae	1890449	g__Microcystis	1125	s__Microcystis_aeruginosa	1126
NZ_CP045572.1 Nonomuraea sp. WYY166 chromosome, complete genome	0.20225	k__Bacteria	2	p__Actinobacteria	201174	c__Actinobacteria	1760	o__Streptosporangiales	85012	f__Streptosporangiaceae	2004	g__Nonomuraea	83681	s__Nonomuraea_sp._WYY166	2656914
NZ_CP029617.1 Streptomyces sp. WAC 01529 chromosome, complete genome	0.203133	k__Bacteria	2	p__Actinobacteria	201174	c__Actinobacteria	1760	o__Streptomycetales	85011	f__Streptomycetaceae	2062	g__Streptomyces	1883	s__Streptomyces_sp._WAC_01529	2203205
NC_016640.1 Arthrospira platensis NIES-39, complete genome, *** SEQUENCING IN PROGRESS ***	0.203287	k__Bacteria	2	p__Cyanobacteria	1117	-	-	o__Oscillatoriales	1150	f__Microcoleaceae	1892252	g__Arthrospira	35823	s__Arthrospira_platensis	118562
NZ_CP011456.1 Anabaena sp. WA102, complete genome	0.203315	k__Bacteria	2	p__Cyanobacteria	1117	-	-	o__Nostocales	1161	f__Nostocaceae	1162	g__Anabaena	1163	s__Anabaena_sp._WA102	1647413
NZ_CP011033.1 Pseudoalteromonas tunicata strain D2 chromosome II, complete sequence	0.203983	k__Bacteria	2	p__Proteobacteria	1224	c__Gammaproteobacteria	1236	o__Alteromonadales	135622	f__Pseudoalteromonadaceae	267888	g__Pseudoalteromonas	53246	s__Pseudoalteromonas_tunicata	314281
NZ_CP026734.1 Brevibacterium linens strain ATCC 19391 chromosome, complete genome	0.204901	k__Bacteria	2	p__Actinobacteria	201174	c__Actinobacteria	1760	o__Micrococcales	85006	f__Brevibacteriaceae	85019	g__Brevibacterium	1696	s__Brevibacterium_linens	1703
NC_017909.1 Francisella noatunensis subsp. orientalis str. Toba 04, complete genome	0.205717	k__Bacteria	2	p__Proteobacteria	1224	c__Gammaproteobacteria	1236	o__Thiotrichales	72273	f__Francisellaceae	34064	g__Francisella	262	s__Francisella_noatunensis_subsp._orientalis	299583
NZ_CP040915.1 Georgenia sp. Z443 chromosome, complete genome	0.206154	k__Bacteria	2	p__Actinobacteria	201174	c__Actinobacteria	1760	o__Micrococcales	85006	f__Bogoriellaceae	145358	g__Georgenia	154116	s__Georgenia_sp._Z443	2589797
NZ_CP012373.1 Beggiatoa leptomitoformis strain D-402 chromosome, complete genome	0.206316	k__Bacteria	2	p__Proteobacteria	1224	c__Gammaproteobacteria	1236	o__Thiotrichales	72273	f__Thiotrichaceae	135617	g__Beggiatoa	1021	s__Beggiatoa_leptomitoformis	288004
NC_010546.1 Cyanothece sp. ATCC 51142 circular chromosome, complete sequence	0.206717	k__Bacteria	2	p__Cyanobacteria	1117	-	-	o__Chroococcales	1118	f__Aphanothecaceae	1890450	g__Crocosphaera	263510	s__Crocosphaera_subtropica	2546360
NZ_CP015603.1 Actinobacteria bacterium IMCC25003 chromosome, complete genome	0.206803	k__Bacteria	2	p__Actinobacteria	201174	-	-	-	-	-	-	-	-	s__Actinobacteria_bacterium_IMCC25003	1848255
NC_009523.1 Roseiflexus sp. RS-1, complete genome	0.20684	k__Bacteria	2	p__Chloroflexi	200795	c__Chloroflexia	32061	o__Chloroflexales	32064	f__Roseiflexaceae	1508635	g__Roseiflexus	120961	s__Roseiflexus_sp._RS-1	357808
NZ_CP023691.1 Streptomyces platensis strain ATCC 23948 chromosome, complete genome	0.207034	k__Bacteria	2	p__Actinobacteria	201174	c__Actinobacteria	1760	o__Streptomycetales	85011	f__Streptomycetaceae	2062	g__Streptomyces	1883	s__Streptomyces_platensis	58346
NZ_CP023747.1 Streptomyces nodosus strain ATCC 14899 chromosome, complete genome	0.208425	k__Bacteria	2	p__Actinobacteria	201174	c__Actinobacteria	1760	o__Streptomycetales	85011	f__Streptomycetaceae	2062	g__Streptomyces	1883	s__Streptomyces_nodosus	40318
NZ_CP031145.1 Intrasporangium calvum strain C5 chromosome, complete genome	0.208693	k__Bacteria	2	p__Actinobacteria	201174	c__Actinobacteria	1760	o__Micrococcales	85006	f__Intrasporangiaceae	85021	g__Intrasporangium	53357	s__Intrasporangium_calvum	53358
NZ_CP017150.1 Brevibacterium aurantiacum strain SMQ-1335 chromosome, complete genome	0.209029	k__Bacteria	2	p__Actinobacteria	201174	c__Actinobacteria	1760	o__Micrococcales	85006	f__Brevibacteriaceae	85019	g__Brevibacterium	1696	s__Brevibacterium_aurantiacum	273384
NZ_CP010411.1 Bifidobacterium longum subsp. infantis strain BT1, complete genome	0.209455	k__Bacteria	2	p__Actinobacteria	201174	c__Actinobacteria	1760	o__Bifidobacteriales	85004	f__Bifidobacteriaceae	31953	g__Bifidobacterium	1678	s__Bifidobacterium_longum_subsp._infantis	1682
NC_014169.1 Bifidobacterium longum subsp. longum JDM301, complete genome	0.20986	k__Bacteria	2	p__Actinobacteria	201174	c__Actinobacteria	1760	o__Bifidobacteriales	85004	f__Bifidobacteriaceae	31953	g__Bifidobacterium	1678	s__Bifidobacterium_longum_subsp._longum	1679
NZ_CP022527.1 Neisseria sp. KEM232 chromosome, complete genome	0.2108	k__Bacteria	2	p__Proteobacteria	1224	c__Betaproteobacteria	28216	o__Neisseriales	206351	f__Neisseriaceae	481	g__Neisseria	482	s__Neisseria_sp._KEM232	655307
NC_009720.1 Xanthobacter autotrophicus Py2, complete genome	0.210965	k__Bacteria	2	p__Proteobacteria	1224	c__Alphaproteobacteria	28211	o__Rhizobiales	356	f__Xanthobacteraceae	335928	g__Xanthobacter	279	s__Xanthobacter_autotrophicus	280
NC_001263.1 Deinococcus radiodurans R1 chromosome 1, complete sequence	0.211429	k__Bacteria	2	p__Deinococcus-Thermus	1297	c__Deinococci	188787	o__Deinococcales	118964	f__Deinococcaceae	183710	g__Deinococcus	1298	s__Deinococcus_radiodurans	1299
NZ_AP018341.1 Cyanobacterium endosymbiont of Rhopalodia gibberula DNA, complete genome, isolate: RgSB	0.211899	k__Bacteria	2	p__Cyanobacteria	1117	-	-	-	-	-	-	-	-	s__cyanobacterium_endosymbiont_of_Rhopalodia_gibberula	1763363
NZ_CP007141.1 Pseudothermotoga hypogea DSM 11164 = NBRC 106472 chromosome, complete genome	0.21243	k__Bacteria	2	p__Thermotogae	200918	c__Thermotogae	188708	o__Thermotogales	2419	f__Thermotogaceae	188709	g__Pseudothermotoga	1643951	s__Pseudothermotoga_hypogea	57487
NZ_CP040005.1 Actinomyces sp. oral taxon 171 str. F0337 chromosome, complete genome	0.213076	k__Bacteria	2	p__Actinobacteria	201174	c__Actinobacteria	1760	o__Actinomycetales	2037	f__Actinomycetaceae	2049	g__Actinomyces	1654	s__Actinomyces_sp._oral_taxon_171	706438
NC_015186.1 Acidiphilium multivorum AIU301 DNA, complete genome	0.213367	k__Bacteria	2	p__Proteobacteria	1224	c__Alphaproteobacteria	28211	o__Rhodospirillales	204441	f__Acetobacteraceae	433	g__Acidiphilium	522	s__Acidiphilium_multivorum	62140
NZ_CP011012.1 Pseudoalteromonas agarivorans DSM 14585 chromosome II, complete sequence	0.213518	k__Bacteria	2	p__Proteobacteria	1224	c__Gammaproteobacteria	1236	o__Alteromonadales	135622	f__Pseudoalteromonadaceae	267888	g__Pseudoalteromonas	53246	s__Pseudoalteromonas_agarivorans	176102
NZ_CP038462.1 Nocardioides daphniae strain JCM 16608 chromosome, complete genome	0.213554	k__Bacteria	2	p__Actinobacteria	201174	c__Actinobacteria	1760	o__Propionibacteriales	85009	f__Nocardioidaceae	85015	g__Nocardioides	1839	s__Nocardioides_daphniae	402297
NZ_CP031192.1 Humibacter sp. BT305 chromosome, complete genome	0.213665	k__Bacteria	2	p__Actinobacteria	201174	c__Actinobacteria	1760	o__Micrococcales	85006	f__Microbacteriaceae	85023	g__Humibacter	427753	s__Humibacter_sp._BT305	2282656
NZ_CP038267.1 Nocardioides sp. MMS17-SY117 chromosome, complete genome	0.21405	k__Bacteria	2	p__Actinobacteria	201174	c__Actinobacteria	1760	o__Propionibacteriales	85009	f__Nocardioidaceae	85015	g__Nocardioides	1839	s__Nocardioides_sp._MMS17-SY117	2518370
NZ_CP042904.1 Wolbachia endosymbiont of Drosophila ananassae strain W2.1 chromosome, complete genome	0.214062	k__Bacteria	2	p__Proteobacteria	1224	c__Alphaproteobacteria	28211	o__Rickettsiales	766	f__Anaplasmataceae	942	g__Wolbachia	953	s__Wolbachia_endosymbiont_of_Drosophila_ananassae	307502
NZ_CP025407.1 Streptomyces sp. CMB-StM0423 chromosome, complete genome	0.214213	k__Bacteria	2	p__Actinobacteria	201174	c__Actinobacteria	1760	o__Streptomycetales	85011	f__Streptomycetaceae	2062	g__Streptomyces	1883	s__Streptomyces_sp._CMB-StM0423	2059884
NZ_CP040916.1 Streptomyces spectabilis strain NRRL 2792 chromosome, complete genome	0.214609	k__Bacteria	2	p__Actinobacteria	201174	c__Actinobacteria	1760	o__Streptomycetales	85011	f__Streptomycetaceae	2062	g__Streptomyces	1883	s__Streptomyces_spectabilis	68270
NZ_CP015515.1 Rathayibacter tritici strain NCPPB 1953 chromosome, complete genome	0.214625	k__Bacteria	2	p__Actinobacteria	201174	c__Actinobacteria	1760	o__Micrococcales	85006	f__Microbacteriaceae	85023	g__Rathayibacter	33886	s__Rathayibacter_tritici	33888
NZ_CP040872.1 Agromyces sp. HY052 chromosome, complete genome	0.215291	k__Bacteria	2	p__Actinobacteria	201174	c__Actinobacteria	1760	o__Micrococcales	85006	f__Microbacteriaceae	85023	g__Agromyces	33877	s__Agromyces_sp._HY052	2585717
NZ_CP016429.1 Methylobacterium sp. XJLW chromosome, complete genome	0.215448	k__Bacteria	2	p__Proteobacteria	1224	c__Alphaproteobacteria	28211	o__Rhizobiales	356	f__Methylobacteriaceae	119045	g__Methylobacterium	407	s__Methylobacterium_sp._XJLW	739141
NZ_CP045096.1 Streptomyces sp. GY16 chromosome, complete genome	0.215497	k__Bacteria	2	p__Actinobacteria	201174	c__Actinobacteria	1760	o__Streptomycetales	85011	f__Streptomycetaceae	2062	g__Streptomyces	1883	s__Streptomyces_sp._GY16	2653200
NZ_CP009248.1 Corynebacterium sphenisci DSM 44792, complete genome	0.215816	k__Bacteria	2	p__Actinobacteria	201174	c__Actinobacteria	1760	o__Corynebacteriales	85007	f__Corynebacteriaceae	1653	g__Corynebacterium	1716	s__Corynebacterium_sphenisci	191493
NZ_CP019163.1 Pseudoalteromonas sp. 13-15 chromosome 2, complete sequence	0.216106	k__Bacteria	2	p__Proteobacteria	1224	c__Gammaproteobacteria	1236	o__Alteromonadales	135622	f__Pseudoalteromonadaceae	267888	g__Pseudoalteromonas	53246	s__Pseudoalteromonas_sp._13-15	1761891
NZ_CP027295.1 Brachybacterium sp. SGAir0954 chromosome, complete genome	0.217002	k__Bacteria	2	p__Actinobacteria	201174	c__Actinobacteria	1760	o__Micrococcales	85006	f__Dermabacteraceae	85020	g__Brachybacterium	43668	s__Brachybacterium_sp._SGAir0954	2571029
NC_008541.1 Arthrobacter sp. FB24, complete genome	0.21707	k__Bacteria	2	p__Actinobacteria	201174	c__Actinobacteria	1760	o__Micrococcales	85006	f__Micrococcaceae	1268	g__Arthrobacter	1663	s__Arthrobacter_sp._FB24	290399
NZ_CP029254.1 Streptomyces spongiicola strain HNM0071 chromosome, complete genome	0.217258	k__Bacteria	2	p__Actinobacteria	201174	c__Actinobacteria	1760	o__Streptomycetales	85011	f__Streptomycetaceae	2062	g__Streptomyces	1883	s__Streptomyces_spongiicola	1690221
NZ_CP014869.1 Brevibacterium linens strain BS258, complete genome	0.21749	k__Bacteria	2	p__Actinobacteria	201174	c__Actinobacteria	1760	o__Micrococcales	85006	f__Brevibacteriaceae	85019	g__Brevibacterium	1696	s__Brevibacterium_linens	1703
NC_022657.1 Actinoplanes friuliensis DSM 7358, complete genome	0.217575	k__Bacteria	2	p__Actinobacteria	201174	c__Actinobacteria	1760	o__Micromonosporales	85008	f__Micromonosporaceae	28056	g__Actinoplanes	1865	s__Actinoplanes_friuliensis	196914
NZ_CP008885.1 Bifidobacterium longum strain BXY01, complete genome	0.217689	k__Bacteria	2	p__Actinobacteria	201174	c__Actinobacteria	1760	o__Bifidobacteriales	85004	f__Bifidobacteriaceae	31953	g__Bifidobacterium	1678	s__Bifidobacterium_longum	216816
NZ_CP013747.1 Pseudarthrobacter sulfonivorans strain Ar51 chromosome, complete genome	0.218091	k__Bacteria	2	p__Actinobacteria	201174	c__Actinobacteria	1760	o__Micrococcales	85006	f__Micrococcaceae	1268	g__Pseudarthrobacter	1742993	s__Pseudarthrobacter_sulfonivorans	121292
NZ_CP017813.1 Mycoplasma pullorum strain B359_6, complete genome	0.218433	k__Bacteria	2	p__Tenericutes	544448	c__Mollicutes	31969	o__Mycoplasmatales	2085	f__Mycoplasmataceae	2092	g__Mycoplasma	2093	s__Mycoplasma_pullorum	48003
NZ_CP022744.1 Streptomyces lincolnensis strain LC-G chromosome, complete genome	0.218634	k__Bacteria	2	p__Actinobacteria	201174	c__Actinobacteria	1760	o__Streptomycetales	85011	f__Streptomycetaceae	2062	g__Streptomyces	1883	s__Streptomyces_lincolnensis	1915
NZ_CP045226.1 Nostoc sphaeroides CCNUC1 chromosome Gxm1, complete sequence	0.219069	k__Bacteria	2	p__Cyanobacteria	1117	-	-	o__Nostocales	1161	f__Nostocaceae	1162	g__Nostoc	1177	s__Nostoc_sphaeroides	446679
NZ_CP034539.1 Streptomyces sp. MK-45 strain MK45 chromosome, complete genome	0.21916	k__Bacteria	2	p__Actinobacteria	201174	c__Actinobacteria	1760	o__Streptomycetales	85011	f__Streptomycetaceae	2062	g__Streptomyces	1883	s__Streptomyces_sp._MK-45	2496836
NZ_CP042818.1 Treponema phagedenis strain B43.1 chromosome, complete genome	0.219447	k__Bacteria	2	p__Spirochaetes	203691	c__Spirochaetia	203692	o__Spirochaetales	136	f__Spirochaetaceae	137	g__Treponema	157	s__Treponema_phagedenis	162
NZ_CP033581.1 Streptomyces sp. ADI95-16 chromosome, complete genome	0.219941	k__Bacteria	2	p__Actinobacteria	201174	c__Actinobacteria	1760	o__Streptomycetales	85011	f__Streptomycetaceae	2062	g__Streptomyces	1883	s__Streptomyces_sp._ADI95-16	1522758
NZ_CP014475.1 Mycobacterium phlei strain CCUG 21000, complete genome	0.220575	k__Bacteria	2	p__Actinobacteria	201174	c__Actinobacteria	1760	o__Corynebacteriales	85007	f__Mycobacteriaceae	1762	g__Mycolicibacterium	1866885	s__Mycolicibacterium_phlei	1771
NZ_CP014513.1 Frondihabitans sp. PAMC28766, complete genome	0.220898	k__Bacteria	2	p__Actinobacteria	201174	c__Actinobacteria	1760	o__Micrococcales	85006	f__Microbacteriaceae	85023	g__Frondihabitans	447237	s__Frondihabitans_sp._PAMC_28766	1795630
NZ_CP018063.1 Rhodococcus sp. 2G chromosome, complete genome	0.221737	k__Bacteria	2	p__Actinobacteria	201174	c__Actinobacteria	1760	o__Corynebacteriales	85007	f__Nocardiaceae	85025	g__Rhodococcus	1827	s__Rhodococcus_sp._2G	1570939
NC_016893.1 Wigglesworthia glossinidia endosymbiont of Glossina morsitans morsitans (Yale colony), complete genome	0.222366	k__Bacteria	2	p__Proteobacteria	1224	c__Gammaproteobacteria	1236	o__Enterobacterales	91347	f__Erwiniaceae	1903409	g__Wigglesworthia	51228	s__Wigglesworthia_glossinidia	51229
NZ_CP012159.1 Chondromyces crocatus strain Cm c5, complete genome	0.224795	k__Bacteria	2	p__Proteobacteria	1224	c__Deltaproteobacteria	28221	o__Myxococcales	29	f__Polyangiaceae	49	g__Chondromyces	50	s__Chondromyces_crocatus	52
NZ_CP012023.1 Celeribacter marinus strain IMCC 12053, complete genome	0.226047	k__Bacteria	2	p__Proteobacteria	1224	c__Alphaproteobacteria	28211	o__Rhodobacterales	204455	f__Rhodobacteraceae	31989	g__Celeribacter	875170	s__Celeribacter_marinus	1397108
NZ_CP042815.1 Treponema phagedenis strain S2.3 chromosome, complete genome	0.226311	k__Bacteria	2	p__Spirochaetes	203691	c__Spirochaetia	203692	o__Spirochaetales	136	f__Spirochaetaceae	137	g__Treponema	157	s__Treponema_phagedenis	162
NC_008786.1 Verminephrobacter eiseniae EF01-2, complete genome	0.226344	k__Bacteria	2	p__Proteobacteria	1224	c__Betaproteobacteria	28216	o__Burkholderiales	80840	f__Comamonadaceae	80864	g__Verminephrobacter	364316	s__Verminephrobacter_eiseniae	364317
NC_019427.1 Anabaena sp. 90 chromosome chANA01, complete sequence	0.226366	k__Bacteria	2	p__Cyanobacteria	1117	-	-	o__Nostocales	1161	f__Nostocaceae	1162	g__Anabaena	1163	s__Anabaena_sp._90	46234
NC_007716.1 Aster yellows witches'-broom phytoplasma AYWB, complete genome	0.226446	k__Bacteria	2	p__Tenericutes	544448	c__Mollicutes	31969	o__Acholeplasmatales	186329	f__Acholeplasmataceae	2146	g__Candidatus_Phytoplasma	33926	s__Aster_yellows_witches'-broom_phytoplasma	229545
NZ_CP042817.1 Treponema phagedenis strain B36.5 chromosome, complete genome	0.226489	k__Bacteria	2	p__Spirochaetes	203691	c__Spirochaetia	203692	o__Spirochaetales	136	f__Spirochaetaceae	137	g__Treponema	157	s__Treponema_phagedenis	162
NZ_CP009755.1 Curtobacterium sp. MR_MD2014, complete genome	0.226494	k__Bacteria	2	p__Actinobacteria	201174	c__Actinobacteria	1760	o__Micrococcales	85006	f__Microbacteriaceae	85023	g__Curtobacterium	2034	s__Curtobacterium_sp._MR_MD2014	1561023
NZ_CP011925.1 Pseudoalteromonas piscicida strain JCM 20779 chromosome II, complete sequence	0.226757	k__Bacteria	2	p__Proteobacteria	1224	c__Gammaproteobacteria	1236	o__Alteromonadales	135622	f__Pseudoalteromonadaceae	267888	g__Pseudoalteromonas	53246	s__Pseudoalteromonas_piscicida	43662
NZ_CP018032.1 Glaesserella parasuis D74 chromosome, complete genome	0.226944	k__Bacteria	2	p__Proteobacteria	1224	c__Gammaproteobacteria	1236	o__Pasteurellales	135625	f__Pasteurellaceae	712	g__Glaesserella	2094023	s__Glaesserella_parasuis	738
NC_014800.1 Pseudoalteromonas sp. SM9913 chromosome II, complete sequence	0.226988	k__Bacteria	2	p__Proteobacteria	1224	c__Gammaproteobacteria	1236	o__Alteromonadales	135622	f__Pseudoalteromonadaceae	267888	g__Pseudoalteromonas	53246	s__Pseudoalteromonas_sp._SM9913	234831
NZ_AP017655.1 Sphingobium cloacae DNA, complete genome, strain: JCM 10874	0.228281	k__Bacteria	2	p__Proteobacteria	1224	c__Alphaproteobacteria	28211	o__Sphingomonadales	204457	f__Sphingomonadaceae	41297	g__Sphingobium	165695	s__Sphingobium_cloacae	120107
NZ_CP013254.1 Kocuria flava strain HO-9041, complete genome	0.228289	k__Bacteria	2	p__Actinobacteria	201174	c__Actinobacteria	1760	o__Micrococcales	85006	f__Micrococcaceae	1268	g__Kocuria	57493	s__Kocuria_flava	446860
NZ_CP022022.1 Capnocytophaga sp. ChDC OS43 chromosome, complete genome	0.228559	k__Bacteria	2	p__Bacteroidetes	976	c__Flavobacteriia	117743	o__Flavobacteriales	200644	f__Flavobacteriaceae	49546	g__Capnocytophaga	1016	s__Capnocytophaga_sp._ChDC_OS43	209053
NC_023150.1 Rhodococcus pyridinivorans SB3094, complete genome	0.229574	k__Bacteria	2	p__Actinobacteria	201174	c__Actinobacteria	1760	o__Corynebacteriales	85007	f__Nocardiaceae	85025	g__Rhodococcus	1827	s__Rhodococcus_pyridinivorans	103816
NZ_CP010437.1 Bifidobacterium adolescentis strain BBMN23, complete genome	0.23002	k__Bacteria	2	p__Actinobacteria	201174	c__Actinobacteria	1760	o__Bifidobacteriales	85004	f__Bifidobacteriaceae	31953	g__Bifidobacterium	1678	s__Bifidobacterium_adolescentis	1680
NZ_CP029354.1 Azospirillum sp. CFH 70021 chromosome 3, complete sequence	0.231305	k__Bacteria	2	p__Proteobacteria	1224	c__Alphaproteobacteria	28211	o__Rhodospirillales	204441	f__Rhodospirillaceae	41295	g__Azospirillum	191	s__Azospirillum_sp._CFH_70021	2202148
NC_000918.1 Aquifex aeolicus VF5 chromosome, complete genome	0.232058	k__Bacteria	2	p__Aquificae	200783	c__Aquificae	187857	o__Aquificales	32069	f__Aquificaceae	64898	g__Aquifex	2713	s__Aquifex_aeolicus	63363
NZ_CP040243.1 Glaesserella parasuis strain HPS-1 chromosome, complete genome	0.232117	k__Bacteria	2	p__Proteobacteria	1224	c__Gammaproteobacteria	1236	o__Pasteurellales	135625	f__Pasteurellaceae	712	g__Glaesserella	2094023	s__Glaesserella_parasuis	738
NZ_CP021992.1 Cryobacterium sp. LW097 chromosome, complete genome	0.23218	k__Bacteria	2	p__Actinobacteria	201174	c__Actinobacteria	1760	o__Micrococcales	85006	f__Microbacteriaceae	85023	g__Cryobacterium	69578	s__Cryobacterium_sp._LW097	1978566
NC_008699.1 Nocardioides sp. JS614, complete genome	0.232657	k__Bacteria	2	p__Actinobacteria	201174	c__Actinobacteria	1760	o__Propionibacteriales	85009	f__Nocardioidaceae	85015	g__Nocardioides	1839	s__Nocardioides_sp._JS614	196162
NZ_CP016819.1 Rhodococcus sp. p52 chromosome, complete genome	0.232969	k__Bacteria	2	p__Actinobacteria	201174	c__Actinobacteria	1760	o__Corynebacteriales	85007	f__Nocardiaceae	85025	g__Rhodococcus	1827	s__Rhodococcus_sp._p52	935199
NZ_CP029618.1 Streptomyces sp. WAC 06738 chromosome, complete genome	0.233046	k__Bacteria	2	p__Actinobacteria	201174	c__Actinobacteria	1760	o__Streptomycetales	85011	f__Streptomycetaceae	2062	g__Streptomyces	1883	s__Streptomyces_sp._WAC_06738	2203210
NZ_AP018202.1 Thermosynechococcus vulcanus NIES-2134 DNA, complete genome, strain: NIES-2134	0.233348	k__Bacteria	2	p__Cyanobacteria	1117	-	-	o__Synechococcales	1890424	f__Synechococcaceae	1890426	g__Thermosynechococcus	146785	s__Thermosynechococcus_vulcanus	32053
NZ_CP014274.1 Stenotrophomonas sp. KCTC 12332, complete genome	0.233398	k__Bacteria	2	p__Proteobacteria	1224	c__Gammaproteobacteria	1236	o__Xanthomonadales	135614	f__Xanthomonadaceae	32033	g__Stenotrophomonas	40323	s__Stenotrophomonas_sp._KCTC_12332	1793721
NZ_CP026304.1 Streptomyces lunaelactis strain MM109 chromosome, complete genome	0.233442	k__Bacteria	2	p__Actinobacteria	201174	c__Actinobacteria	1760	o__Streptomycetales	85011	f__Streptomycetaceae	2062	g__Streptomyces	1883	s__Streptomyces_lunaelactis	1535768
NZ_CP022915.1 Rhodococcus pyridinivorans strain GF3 chromosome, complete genome	0.23379	k__Bacteria	2	p__Actinobacteria	201174	c__Actinobacteria	1760	o__Corynebacteriales	85007	f__Nocardiaceae	85025	g__Rhodococcus	1827	s__Rhodococcus_pyridinivorans	103816
NZ_CP026514.1 Arthrobacter sp. PGP41 chromosome, complete genome	0.234179	k__Bacteria	2	p__Actinobacteria	201174	c__Actinobacteria	1760	o__Micrococcales	85006	f__Micrococcaceae	1268	g__Arthrobacter	1663	s__Arthrobacter_sp._PGP41	2079227
NZ_CP015081.1 Deinococcus radiodurans R1 chromosome 1, complete sequence	0.23425	k__Bacteria	2	p__Deinococcus-Thermus	1297	c__Deinococci	188787	o__Deinococcales	118964	f__Deinococcaceae	183710	g__Deinococcus	1298	s__Deinococcus_radiodurans	1299
NZ_CP040020.1 Brevibacterium sp. CS2 chromosome, complete genome	0.234587	k__Bacteria	2	p__Actinobacteria	201174	c__Actinobacteria	1760	o__Micrococcales	85006	f__Brevibacteriaceae	85019	g__Brevibacterium	1696	s__Brevibacterium_sp._CS2	2575923
NZ_CP039429.1 Citricoccus sp. SGAir0453 chromosome, complete genome	0.234659	k__Bacteria	2	p__Actinobacteria	201174	c__Actinobacteria	1760	o__Micrococcales	85006	f__Micrococcaceae	1268	g__Citricoccus	169133	s__Citricoccus_sp._SGAir0453	2567883
NZ_CP039424.1 Citricoccus sp. SGAir0253 chromosome, complete genome	0.234659	k__Bacteria	2	p__Actinobacteria	201174	c__Actinobacteria	1760	o__Micrococcales	85006	f__Micrococcaceae	1268	g__Citricoccus	169133	s__Citricoccus_sp._SGAir0253	2567881
NC_015707.1 Pseudothermotoga thermarum DSM 5069, complete genome	0.235301	k__Bacteria	2	p__Thermotogae	200918	c__Thermotogae	188708	o__Thermotogales	2419	f__Thermotogaceae	188709	g__Pseudothermotoga	1643951	s__Pseudothermotoga_thermarum	119394
NZ_CP011272.1 Pirellula sp. SH-Sr6A, complete genome	0.235685	k__Bacteria	2	p__Planctomycetes	203682	c__Planctomycetia	203683	o__Planctomycetales	112	f__Planctomycetaceae	126	g__Pirellula	123	s__Pirellula_sp._SH-Sr6A	1632865
NZ_AP017315.1 Microcella alkaliphila DNA, complete genome, strain: JAM AC0309	0.236788	k__Bacteria	2	p__Actinobacteria	201174	c__Actinobacteria	1760	o__Micrococcales	85006	f__Microbacteriaceae	85023	g__Microcella	337004	s__Microcella_alkaliphila	279828
NC_014926.1 Thermovibrio ammonificans HB-1, complete genome	0.237676	k__Bacteria	2	p__Aquificae	200783	c__Aquificae	187857	o__Desulfurobacteriales	1485951	f__Desulfurobacteriaceae	558314	g__Thermovibrio	171868	s__Thermovibrio_ammonificans	228745
NZ_CP025333.1 Brevibacterium aurantiacum strain SMQ-1419 chromosome, complete genome	0.237704	k__Bacteria	2	p__Actinobacteria	201174	c__Actinobacteria	1760	o__Micrococcales	85006	f__Brevibacteriaceae	85019	g__Brevibacterium	1696	s__Brevibacterium_aurantiacum	273384
NC_017075.1 Rubrivivax gelatinosus IL144 DNA, complete genome	0.237942	k__Bacteria	2	p__Proteobacteria	1224	c__Betaproteobacteria	28216	o__Burkholderiales	80840	-	-	g__Rubrivivax	28067	s__Rubrivivax_gelatinosus	28068
NC_011420.2 Rhodospirillum centenum SW, complete genome	0.238776	k__Bacteria	2	p__Proteobacteria	1224	c__Alphaproteobacteria	28211	o__Rhodospirillales	204441	f__Rhodospirillaceae	41295	g__Rhodospirillum	1081	s__Rhodospirillum_centenum	34018
NZ_CP034440.1 Pseudoalteromonas sp. Xi13 chromosome 2, complete sequence	0.238945	k__Bacteria	2	p__Proteobacteria	1224	c__Gammaproteobacteria	1236	o__Alteromonadales	135622	f__Pseudoalteromonadaceae	267888	g__Pseudoalteromonas	53246	s__Pseudoalteromonas_sp._Xi13	2490635
NZ_CP011273.1 Planctomyces sp. SH-PL62, complete genome	0.239738	k__Bacteria	2	p__Planctomycetes	203682	c__Planctomycetia	203683	o__Planctomycetales	112	f__Planctomycetaceae	126	g__Planctomyces	118	s__Planctomyces_sp._SH-PL62	1636152
NZ_CP042856.1 Salinibacterium sp. dk2585 chromosome, complete genome	0.23983	k__Bacteria	2	p__Actinobacteria	201174	c__Actinobacteria	1760	o__Micrococcales	85006	f__Microbacteriaceae	85023	g__Salinibacterium	235888	s__Salinibacterium_sp._dk2585	2603292
NZ_CP023994.1 Aurantimicrobium sp. MWH-Mo1 chromosome, complete genome	0.240266	k__Bacteria	2	p__Actinobacteria	201174	c__Actinobacteria	1760	o__Micrococcales	85006	f__Microbacteriaceae	85023	g__Aurantimicrobium	1705353	s__Aurantimicrobium_sp._MWH-Mo1	1987356
NC_013530.1 Xylanimonas cellulosilytica DSM 15894, complete genome	0.240463	k__Bacteria	2	p__Actinobacteria	201174	c__Actinobacteria	1760	o__Micrococcales	85006	f__Promicromonosporaceae	85017	g__Xylanimonas	186188	s__Xylanimonas_cellulosilytica	186189
NZ_CP019771.1 Pseudoalteromonas sp. DL-6 chromosome 2, complete sequence	0.240654	k__Bacteria	2	p__Proteobacteria	1224	c__Gammaproteobacteria	1236	o__Alteromonadales	135622	f__Pseudoalteromonadaceae	267888	g__Pseudoalteromonas	53246	s__Pseudoalteromonas_sp._DL-6	1390185
NZ_CP029191.1 Streptomyces venezuelae strain ATCC 14585 chromosome, complete genome	0.241049	k__Bacteria	2	p__Actinobacteria	201174	c__Actinobacteria	1760	o__Streptomycetales	85011	f__Streptomycetaceae	2062	g__Streptomyces	1883	s__Streptomyces_venezuelae	54571
NZ_CP025616.2 Micrococcus luteus strain SGAir0127 chromosome, complete genome	0.241176	k__Bacteria	2	p__Actinobacteria	201174	c__Actinobacteria	1760	o__Micrococcales	85006	f__Micrococcaceae	1268	g__Micrococcus	1269	s__Micrococcus_luteus	1270
NZ_CP016303.1 Candidatus Hamiltonella defensa (Bemisia tabaci) strain MEAM1, complete genome	0.241448	k__Bacteria	2	p__Proteobacteria	1224	c__Gammaproteobacteria	1236	o__Enterobacterales	91347	f__Enterobacteriaceae	543	g__Candidatus_Hamiltonella	568987	s__Candidatus_Hamiltonella_defensa	138072
NC_015588.1 Isoptericola variabilis 225, complete genome	0.241857	k__Bacteria	2	p__Actinobacteria	201174	c__Actinobacteria	1760	o__Micrococcales	85006	f__Promicromonosporaceae	85017	g__Isoptericola	254250	s__Isoptericola_variabilis	139208
NZ_CP025299.1 Microbacterium hominis strain SJTG1 chromosome, complete genome	0.242772	k__Bacteria	2	p__Actinobacteria	201174	c__Actinobacteria	1760	o__Micrococcales	85006	f__Microbacteriaceae	85023	g__Microbacterium	33882	s__Microbacterium_hominis	162426
NZ_CP015810.1 Microbacterium chocolatum strain SIT 101 chromosome, complete genome	0.243754	k__Bacteria	2	p__Actinobacteria	201174	c__Actinobacteria	1760	o__Micrococcales	85006	f__Microbacteriaceae	85023	g__Microbacterium	33882	s__Microbacterium_chocolatum	84292
NZ_CP022038.2 Jonesia denitrificans strain FDAARGOS_301 chromosome, complete genome	0.243833	k__Bacteria	2	p__Actinobacteria	201174	c__Actinobacteria	1760	o__Micrococcales	85006	f__Jonesiaceae	85022	g__Jonesia	43673	s__Jonesia_denitrificans	43674
NZ_CP012070.1 Arsenicicoccus sp. oral taxon 190, complete genome	0.243953	k__Bacteria	2	p__Actinobacteria	201174	c__Actinobacteria	1760	o__Micrococcales	85006	f__Intrasporangiaceae	85021	g__Arsenicicoccus	267408	s__Arsenicicoccus_sp._oral_taxon_190	1658671
NZ_CP035491.1 Agromyces sp. FW100M-8 chromosome, complete genome	0.24436	k__Bacteria	2	p__Actinobacteria	201174	c__Actinobacteria	1760	o__Micrococcales	85006	f__Microbacteriaceae	85023	g__Agromyces	33877	s__Agromyces_sp._FW100M-8	2509455
NZ_CP024959.1 Bifidobacterium adolescentis strain P2P3 chromosome, complete genome	0.245122	k__Bacteria	2	p__Actinobacteria	201174	c__Actinobacteria	1760	o__Bifidobacteriales	85004	f__Bifidobacteriaceae	31953	g__Bifidobacterium	1678	s__Bifidobacterium_adolescentis	1680
NC_007295.1 Mycoplasma hyopneumoniae J, complete genome	0.245151	k__Bacteria	2	p__Tenericutes	544448	c__Mollicutes	31969	o__Mycoplasmatales	2085	f__Mycoplasmataceae	2092	g__Mycoplasma	2093	s__Mycoplasma_hyopneumoniae	2099
NZ_CP033071.1 Streptomyces albus strain ZD11 chromosome, complete genome	0.24527	k__Bacteria	2	p__Actinobacteria	201174	c__Actinobacteria	1760	o__Streptomycetales	85011	f__Streptomycetaceae	2062	g__Streptomyces	1883	s__Streptomyces_albus	1888
NC_010407.1 Clavibacter michiganensis subsp. sepedonicus complete genome	0.245501	k__Bacteria	2	p__Actinobacteria	201174	c__Actinobacteria	1760	o__Micrococcales	85006	f__Microbacteriaceae	85023	g__Clavibacter	1573	s__Clavibacter_michiganensis_subsp._sepedonicus	31964
NZ_CP031088.1 Spiroplasma phoeniceum P40 chromosome, complete genome	0.245594	k__Bacteria	2	p__Tenericutes	544448	c__Mollicutes	31969	o__Entomoplasmatales	186328	f__Spiroplasmataceae	2131	g__Spiroplasma	2132	s__Spiroplasma_phoeniceum	47835
NZ_CP015099.1 [Haemophilus] parasuis strain SC1401, complete genome	0.245879	k__Bacteria	2	p__Proteobacteria	1224	c__Gammaproteobacteria	1236	o__Pasteurellales	135625	f__Pasteurellaceae	712	g__Glaesserella	2094023	s__Glaesserella_parasuis	738
NZ_CP022208.1 Rhodococcus biphenylivorans strain TG9 chromosome, complete genome	0.246314	k__Bacteria	2	p__Actinobacteria	201174	c__Actinobacteria	1760	o__Corynebacteriales	85007	f__Nocardiaceae	85025	g__Rhodococcus	1827	s__Rhodococcus_biphenylivorans	1500843
NZ_CP013351.1 Pseudoalteromonas issachenkonii strain KCTC 12958 chromosome II, complete sequence	0.24684	k__Bacteria	2	p__Proteobacteria	1224	c__Gammaproteobacteria	1236	o__Alteromonadales	135622	f__Pseudoalteromonadaceae	267888	g__Pseudoalteromonas	53246	s__Pseudoalteromonas_issachenkonii	152297
NZ_CP011031.1 Pseudoalteromonas issachenkonii strain KMM 3549 chromosome II, complete sequence	0.246928	k__Bacteria	2	p__Proteobacteria	1224	c__Gammaproteobacteria	1236	o__Alteromonadales	135622	f__Pseudoalteromonadaceae	267888	g__Pseudoalteromonas	53246	s__Pseudoalteromonas_issachenkonii	152297
NZ_CP016019.1 Bifidobacterium longum subsp. longum strain AH1206, complete genome	0.247802	k__Bacteria	2	p__Actinobacteria	201174	c__Actinobacteria	1760	o__Bifidobacteriales	85004	f__Bifidobacteriaceae	31953	g__Bifidobacterium	1678	s__Bifidobacterium_longum_subsp._longum	1679
NZ_CP010519.1 Streptomyces albus strain DSM 41398, complete genome	0.248072	k__Bacteria	2	p__Actinobacteria	201174	c__Actinobacteria	1760	o__Streptomycetales	85011	f__Streptomycetaceae	2062	g__Streptomyces	1883	s__Streptomyces_albus	1888
NZ_CP018171.1 Mesorhizobium oceanicum strain B7, complete genome	0.248135	k__Bacteria	2	p__Proteobacteria	1224	c__Alphaproteobacteria	28211	o__Rhizobiales	356	f__Phyllobacteriaceae	69277	g__Mesorhizobium	68287	s__Mesorhizobium_oceanicum	1670800
NZ_AP018519.1 Sphingobium sp. YG1 DNA, chromosome 2, complete genome	0.249025	k__Bacteria	2	p__Proteobacteria	1224	c__Alphaproteobacteria	28211	o__Sphingomonadales	204457	f__Sphingomonadaceae	41297	g__Sphingobium	165695	s__Sphingobium_sp._YG1	2082188
NC_018220.1 Pseudomonas putida DOT-T1E, complete genome	0.249173	k__Bacteria	2	p__Proteobacteria	1224	c__Gammaproteobacteria	1236	o__Pseudomonadales	72274	f__Pseudomonadaceae	135621	g__Pseudomonas	286	s__Pseudomonas_putida	303
NZ_CP021034.1 Clavibacter michiganensis subsp. insidiosus strain R1-3 chromosome, complete genome	0.250512	k__Bacteria	2	p__Actinobacteria	201174	c__Actinobacteria	1760	o__Micrococcales	85006	f__Microbacteriaceae	85023	g__Clavibacter	1573	s__Clavibacter_michiganensis_subsp._insidiosus	33014
NZ_CP045178.1 Streptomyces tsukubensis strain AT3 chromosome, complete genome	0.250719	k__Bacteria	2	p__Actinobacteria	201174	c__Actinobacteria	1760	o__Streptomycetales	85011	f__Streptomycetaceae	2062	g__Streptomyces	1883	s__Streptomyces_tsukubensis	83656
NZ_CP038641.1 Mycoplasma hyopneumoniae strain ES-2 chromosome, complete genome	0.250911	k__Bacteria	2	p__Tenericutes	544448	c__Mollicutes	31969	o__Mycoplasmatales	2085	f__Mycoplasmataceae	2092	g__Mycoplasma	2093	s__Mycoplasma_hyopneumoniae	2099
NZ_CP034438.1 Flaviflexus salsibiostraticola strain KCTC 33148 chromosome, complete genome	0.253022	k__Bacteria	2	p__Actinobacteria	201174	c__Actinobacteria	1760	o__Actinomycetales	2037	f__Actinomycetaceae	2049	g__Flaviflexus	1522056	s__Flaviflexus_salsibiostraticola	1282737
NZ_CP025330.1 Brevibacterium aurantiacum strain SMQ-1417 chromosome, complete genome	0.253145	k__Bacteria	2	p__Actinobacteria	201174	c__Actinobacteria	1760	o__Micrococcales	85006	f__Brevibacteriaceae	85019	g__Brevibacterium	1696	s__Brevibacterium_aurantiacum	273384
NZ_CP019082.1 Paludisphaera borealis strain PX4, complete genome	0.253416	k__Bacteria	2	p__Planctomycetes	203682	c__Planctomycetia	203683	o__Planctomycetales	112	f__Isosphaeraceae	1763524	g__Paludisphaera	1763521	s__Paludisphaera_borealis	1387353
NZ_CP007699.2 Streptomyces lydicus strain A02 chromosome, complete genome	0.253558	k__Bacteria	2	p__Actinobacteria	201174	c__Actinobacteria	1760	o__Streptomycetales	85011	f__Streptomycetaceae	2062	g__Streptomyces	1883	s__Streptomyces_lydicus	47763
NZ_CP023695.1 Streptomyces alboniger strain ATCC 12461 chromosome, complete genome	0.25368	k__Bacteria	2	p__Actinobacteria	201174	c__Actinobacteria	1760	o__Streptomycetales	85011	f__Streptomycetaceae	2062	g__Streptomyces	1883	s__Streptomyces_alboniger	132473
NZ_CP025334.1 Brevibacterium aurantiacum strain SMQ-1420 chromosome, complete genome	0.254117	k__Bacteria	2	p__Actinobacteria	201174	c__Actinobacteria	1760	o__Micrococcales	85006	f__Brevibacteriaceae	85019	g__Brevibacterium	1696	s__Brevibacterium_aurantiacum	273384
NZ_CP020567.1 Kitasatospora aureofaciens strain DM-1 chromosome, complete genome	0.25497	k__Bacteria	2	p__Actinobacteria	201174	c__Actinobacteria	1760	o__Streptomycetales	85011	f__Streptomycetaceae	2062	g__Kitasatospora	2063	s__Kitasatospora_aureofaciens	1894
NZ_CP007155.1 Kutzneria albida DSM 43870, complete genome	0.255192	k__Bacteria	2	p__Actinobacteria	201174	c__Actinobacteria	1760	o__Pseudonocardiales	85010	f__Pseudonocardiaceae	2070	g__Kutzneria	43356	s__Kutzneria_albida	43357
NZ_CP019670.1 Burkholderia cenocepacia strain VC12802 chromosome 1, complete sequence	0.255526	k__Bacteria	2	p__Proteobacteria	1224	c__Betaproteobacteria	28216	o__Burkholderiales	80840	f__Burkholderiaceae	119060	g__Burkholderia	32008	s__Burkholderia_cenocepacia	95486
NZ_AP019531.1 Serratia symbiotica IS DNA, complete genome	0.255815	k__Bacteria	2	p__Proteobacteria	1224	c__Gammaproteobacteria	1236	o__Enterobacterales	91347	f__Yersiniaceae	1903411	g__Serratia	613	s__Serratia_symbiotica	138074
NC_022198.1 Corynebacterium argentoratense DSM 44202, complete genome	0.255918	k__Bacteria	2	p__Actinobacteria	201174	c__Actinobacteria	1760	o__Corynebacteriales	85007	f__Corynebacteriaceae	1653	g__Corynebacterium	1716	s__Corynebacterium_argentoratense	42817
NZ_CP033325.1 Georgenia sp. ZLJ0423 chromosome, complete genome	0.256402	k__Bacteria	2	p__Actinobacteria	201174	c__Actinobacteria	1760	o__Micrococcales	85006	f__Bogoriellaceae	145358	g__Georgenia	154116	s__Georgenia_sp._ZLJ0423	2483799
NZ_AP018317.1 Raphidiopsis curvata NIES-932 DNA, nearly complete genome	0.256412	k__Bacteria	2	p__Cyanobacteria	1117	-	-	o__Nostocales	1161	f__Aphanizomenonaceae	1892259	g__Raphidiopsis	244599	s__Raphidiopsis_curvata	312883
NZ_CP031264.1 Streptacidiphilus sp. DSM 106435 chromosome, complete genome	0.256692	k__Bacteria	2	p__Actinobacteria	201174	c__Actinobacteria	1760	o__Streptomycetales	85011	f__Streptomycetaceae	2062	g__Streptacidiphilus	228398	s__Streptacidiphilus_sp._DSM_106435	2126346
NZ_CP003987.1 Streptomyces sp. 769, complete genome	0.257406	k__Bacteria	2	p__Actinobacteria	201174	c__Actinobacteria	1760	o__Streptomycetales	85011	f__Streptomycetaceae	2062	g__Streptomyces	1883	s__Streptomyces_sp._769	1262452
NZ_CP044232.1 Microbacterium sp. L-031 chromosome, complete genome	0.257523	k__Bacteria	2	p__Actinobacteria	201174	c__Actinobacteria	1760	o__Micrococcales	85006	f__Microbacteriaceae	85023	g__Microbacterium	33882	s__Microbacterium_sp._L-031	2614639
NZ_CP016438.1 Streptomyces lincolnensis strain NRRL 2936, complete genome	0.257776	k__Bacteria	2	p__Actinobacteria	201174	c__Actinobacteria	1760	o__Streptomycetales	85011	f__Streptomycetaceae	2062	g__Streptomyces	1883	s__Streptomyces_lincolnensis	1915
NZ_CP019304.1 Arthrobacter sp. QXT-31, complete genome	0.257856	k__Bacteria	2	p__Actinobacteria	201174	c__Actinobacteria	1760	o__Micrococcales	85006	f__Micrococcaceae	1268	g__Arthrobacter	1663	s__Arthrobacter_sp._QXT-31	1357915
NZ_CP016211.1 Minicystis rosea strain DSM 24000, complete genome	0.258094	k__Bacteria	2	p__Proteobacteria	1224	c__Deltaproteobacteria	28221	o__Myxococcales	29	-	-	g__Minicystis	1649470	s__Minicystis_rosea	888845
NZ_CP013290.1 Janibacter indicus strain YFY001, complete genome	0.258733	k__Bacteria	2	p__Actinobacteria	201174	c__Actinobacteria	1760	o__Micrococcales	85006	f__Intrasporangiaceae	85021	g__Janibacter	53457	s__Janibacter_indicus	857417
NZ_CP022434.1 Nocardiopsis dassonvillei strain HZNU_N_1 chromosome, complete genome	0.258972	k__Bacteria	2	p__Actinobacteria	201174	c__Actinobacteria	1760	o__Streptosporangiales	85012	f__Nocardiopsaceae	83676	g__Nocardiopsis	2013	s__Nocardiopsis_dassonvillei	2014
NZ_CP027306.1 Streptomyces atratus strain SCSIO_ZH16 chromosome, complete genome	0.259301	k__Bacteria	2	p__Actinobacteria	201174	c__Actinobacteria	1760	o__Streptomycetales	85011	f__Streptomycetaceae	2062	g__Streptomyces	1883	s__Streptomyces_atratus	1893
NZ_CP008802.1 Actinotignum schaalii strain CCUG 27420 chromosome, complete genome	0.259343	k__Bacteria	2	p__Actinobacteria	201174	c__Actinobacteria	1760	o__Actinomycetales	2037	f__Actinomycetaceae	2049	g__Actinotignum	1653174	s__Actinotignum_schaalii	59505
NC_009484.1 Acidiphilium cryptum JF-5, complete genome	0.259646	k__Bacteria	2	p__Proteobacteria	1224	c__Alphaproteobacteria	28211	o__Rhodospirillales	204441	f__Acetobacteraceae	433	g__Acidiphilium	522	s__Acidiphilium_cryptum	524
NZ_CP031969.1 Streptomyces sp. CC0208 chromosome, complete genome	0.259654	k__Bacteria	2	p__Actinobacteria	201174	c__Actinobacteria	1760	o__Streptomycetales	85011	f__Streptomycetaceae	2062	g__Streptomyces	1883	s__Streptomyces_sp._CC0208	2306165
NC_010730.1 Sulfurihydrogenibium sp. YO3AOP1, complete genome	0.261091	k__Bacteria	2	p__Aquificae	200783	c__Aquificae	187857	o__Aquificales	32069	f__Hydrogenothermaceae	224027	g__Sulfurihydrogenibium	212790	s__Sulfurihydrogenibium_sp._YO3AOP1	436114
NZ_CP013263.1 Corynebacterium pseudotuberculosis strain MB66, complete genome	0.261361	k__Bacteria	2	p__Actinobacteria	201174	c__Actinobacteria	1760	o__Corynebacteriales	85007	f__Corynebacteriaceae	1653	g__Corynebacterium	1716	s__Corynebacterium_pseudotuberculosis	1719
NZ_CP024442.1 Corynebacterium pseudotuberculosis strain MB154 chromosome, complete genome	0.26147	k__Bacteria	2	p__Actinobacteria	201174	c__Actinobacteria	1760	o__Corynebacteriales	85007	f__Corynebacteriaceae	1653	g__Corynebacterium	1716	s__Corynebacterium_pseudotuberculosis	1719
NZ_CP016829.1 Corynebacterium pseudotuberculosis strain MB20 chromosome, complete genome	0.261504	k__Bacteria	2	p__Actinobacteria	201174	c__Actinobacteria	1760	o__Corynebacteriales	85007	f__Corynebacteriaceae	1653	g__Corynebacterium	1716	s__Corynebacterium_pseudotuberculosis	1719
NZ_CP041061.1 Micromonospora sp. HM134 chromosome, complete genome	0.261724	k__Bacteria	2	p__Actinobacteria	201174	c__Actinobacteria	1760	o__Micromonosporales	85008	f__Micromonosporaceae	28056	g__Micromonospora	1873	s__Micromonospora_sp._HM134	2583243
NZ_CP029193.1 Streptomyces venezuelae strain ATCC 14583 chromosome, complete genome	0.261895	k__Bacteria	2	p__Actinobacteria	201174	c__Actinobacteria	1760	o__Streptomycetales	85011	f__Streptomycetaceae	2062	g__Streptomyces	1883	s__Streptomyces_venezuelae	54571
NZ_CP041215.1 Wolbachia endosymbiont of Carposina sasakii isolate wCauA chromosome, complete genome	0.262188	k__Bacteria	2	p__Proteobacteria	1224	c__Alphaproteobacteria	28211	o__Rickettsiales	766	f__Anaplasmataceae	942	g__Wolbachia	953	s__Wolbachia_endosymbiont_of_Carposina_sasakii	2591635
NZ_CP031158.1 Deinococcus wulumuqiensis strain NEB 479 chromosome, complete genome	0.263264	k__Bacteria	2	p__Deinococcus-Thermus	1297	c__Deinococci	188787	o__Deinococcales	118964	f__Deinococcaceae	183710	g__Deinococcus	1298	s__Deinococcus_wulumuqiensis	980427
NZ_CP042304.1 Devosia sp. Gsoil 520 chromosome, complete genome	0.263374	k__Bacteria	2	p__Proteobacteria	1224	c__Alphaproteobacteria	28211	o__Rhizobiales	356	f__Hyphomicrobiaceae	45401	g__Devosia	46913	s__Devosia_sp._Gsoil_520	2599292
NZ_CP041661.1 Catenovulum sediminis strain WS1-A chromosome 2, complete sequence	0.26349	k__Bacteria	2	p__Proteobacteria	1224	c__Gammaproteobacteria	1236	o__Alteromonadales	135622	f__Alteromonadaceae	72275	g__Catenovulum	1172191	s__Catenovulum_sediminis	1740262
NZ_CP034463.1 Streptomyces sp. GGCR-6 chromosome, complete genome	0.263614	k__Bacteria	2	p__Actinobacteria	201174	c__Actinobacteria	1760	o__Streptomycetales	85011	f__Streptomycetaceae	2062	g__Streptomyces	1883	s__Streptomyces_sp._GGCR-6	2548456
NZ_CP011035.1 Pseudoalteromonas translucida KMM 520 chromosome II, complete sequence	0.264129	k__Bacteria	2	p__Proteobacteria	1224	c__Gammaproteobacteria	1236	o__Alteromonadales	135622	f__Pseudoalteromonadaceae	267888	g__Pseudoalteromonas	53246	s__Pseudoalteromonas_translucida	166935
NZ_CP014301.1 Bosea sp. PAMC 26642, complete genome	0.265302	k__Bacteria	2	p__Proteobacteria	1224	c__Alphaproteobacteria	28211	o__Rhizobiales	356	f__Bradyrhizobiaceae	41294	g__Bosea	85413	s__Bosea_sp._PAMC_26642	1792307
NZ_CP039649.1 Azospirillum sp. TSA2s chromosome 3, complete sequence	0.265525	k__Bacteria	2	p__Proteobacteria	1224	c__Alphaproteobacteria	28211	o__Rhodospirillales	204441	f__Rhodospirillaceae	41295	g__Azospirillum	191	s__Azospirillum_sp._TSA2s	709810
NZ_CP036532.1 Roseitalea porphyridii strain MA7-20 chromosome, complete genome	0.265561	k__Bacteria	2	p__Proteobacteria	1224	c__Alphaproteobacteria	28211	o__Rhizobiales	356	f__Phyllobacteriaceae	69277	g__Roseitalea	1915401	s__Roseitalea_porphyridii	1852022
NZ_CP022379.1 Capnocytophaga sputigena strain D1179 chromosome, complete genome	0.266186	k__Bacteria	2	p__Bacteroidetes	976	c__Flavobacteriia	117743	o__Flavobacteriales	200644	f__Flavobacteriaceae	49546	g__Capnocytophaga	1016	s__Capnocytophaga_sputigena	1019
NZ_CP026366.1 Micrococcus luteus strain SB1254 chromosome, complete genome	0.266353	k__Bacteria	2	p__Actinobacteria	201174	c__Actinobacteria	1760	o__Micrococcales	85006	f__Micrococcaceae	1268	g__Micrococcus	1269	s__Micrococcus_luteus	1270
NZ_CP020569.1 Streptomyces gilvosporeus strain F607, complete genome	0.266437	k__Bacteria	2	p__Actinobacteria	201174	c__Actinobacteria	1760	o__Streptomycetales	85011	f__Streptomycetaceae	2062	g__Streptomyces	1883	s__Streptomyces_gilvosporeus	553510
NC_010003.1 Petrotoga mobilis SJ95, complete genome	0.267337	k__Bacteria	2	p__Thermotogae	200918	c__Thermotogae	188708	o__Petrotogales	1643947	f__Petrotogaceae	1643949	g__Petrotoga	28236	s__Petrotoga_mobilis	69499
NZ_CP030073.1 Streptomyces sp. ZFG47 chromosome, complete genome	0.267548	k__Bacteria	2	p__Actinobacteria	201174	c__Actinobacteria	1760	o__Streptomycetales	85011	f__Streptomycetaceae	2062	g__Streptomyces	1883	s__Streptomyces_sp._ZFG47	2184053
NZ_CP028130.1 Rathayibacter iranicus strain NCCPB 2253 chromosome, complete genome	0.267684	k__Bacteria	2	p__Actinobacteria	201174	c__Actinobacteria	1760	o__Micrococcales	85006	f__Microbacteriaceae	85023	g__Rathayibacter	33886	s__Rathayibacter_iranicus	59737
NZ_CP012589.1 Capnocytophaga sp. oral taxon 323 strain F0383, complete genome	0.267735	k__Bacteria	2	p__Bacteroidetes	976	c__Flavobacteriia	117743	o__Flavobacteriales	200644	f__Flavobacteriaceae	49546	g__Capnocytophaga	1016	s__Capnocytophaga_sp._oral_taxon_323	1705617
NZ_CP019066.1 Tsukamurella tyrosinosolvens strain MH1 chromosome, complete genome	0.268162	k__Bacteria	2	p__Actinobacteria	201174	c__Actinobacteria	1760	o__Corynebacteriales	85007	f__Tsukamurellaceae	85028	g__Tsukamurella	2060	s__Tsukamurella_tyrosinosolvens	57704
NZ_CP006992.1 Methylobacterium sp. AMS5, complete genome	0.268607	k__Bacteria	2	p__Proteobacteria	1224	c__Alphaproteobacteria	28211	o__Rhizobiales	356	f__Methylobacteriaceae	119045	g__Methylobacterium	407	s__Methylobacterium_sp._AMS5	925818
NC_011768.1 Desulfatibacillum aliphaticivorans strain AK-01, complete genome	0.27006	k__Bacteria	2	p__Proteobacteria	1224	c__Deltaproteobacteria	28221	o__Desulfobacterales	213118	f__Desulfobacteraceae	213119	g__Desulfatibacillum	218207	s__Desulfatibacillum_aliphaticivorans	218208
NZ_CP017260.1 Formosa sp. Hel1_33_131, complete genome	0.270551	k__Bacteria	2	p__Bacteroidetes	976	c__Flavobacteriia	117743	o__Flavobacteriales	200644	f__Flavobacteriaceae	49546	g__Formosa	225842	s__Formosa_sp._Hel1_33_131	1336794
NC_015125.1 Microbacterium testaceum StLB037 DNA, complete genome	0.271218	k__Bacteria	2	p__Actinobacteria	201174	c__Actinobacteria	1760	o__Micrococcales	85006	f__Microbacteriaceae	85023	g__Microbacterium	33882	s__Microbacterium_testaceum	2033
NZ_CP018889.1 Beggiatoa leptomitoformis strain D-401 chromosome, complete genome	0.271899	k__Bacteria	2	p__Proteobacteria	1224	c__Gammaproteobacteria	1236	o__Thiotrichales	72273	f__Thiotrichaceae	135617	g__Beggiatoa	1021	s__Beggiatoa_leptomitoformis	288004
NZ_AP013028.1 Wolbachia endosymbiont of Cimex lectularius DNA, complete genome	0.271987	k__Bacteria	2	p__Proteobacteria	1224	c__Alphaproteobacteria	28211	o__Rickettsiales	766	f__Anaplasmataceae	942	g__Wolbachia	953	s__Wolbachia_endosymbiont_of_Cimex_lectularius	246273
NZ_CP011533.1 Streptomyces noursei ATCC 11455, complete genome	0.273027	k__Bacteria	2	p__Actinobacteria	201174	c__Actinobacteria	1760	o__Streptomycetales	85011	f__Streptomycetaceae	2062	g__Streptomyces	1883	s__Streptomyces_noursei	1971
NZ_CP041942.1 Carnobacterium sp. PL26RED25 chromosome, complete genome	0.273285	k__Bacteria	2	p__Firmicutes	1239	c__Bacilli	91061	o__Lactobacillales	186826	f__Carnobacteriaceae	186828	g__Carnobacterium	2747	s__Carnobacterium_sp._PL26RED25	2592352
NZ_CP044031.1 Orientia tsutsugamushi strain Wuj/2014 chromosome, complete genome	0.27378	k__Bacteria	2	p__Proteobacteria	1224	c__Alphaproteobacteria	28211	o__Rickettsiales	766	f__Rickettsiaceae	775	g__Orientia	69474	s__Orientia_tsutsugamushi	784
NZ_CP022438.1 Streptomyces peucetius subsp. caesius ATCC 27952 chromosome, complete genome	0.274208	k__Bacteria	2	p__Actinobacteria	201174	c__Actinobacteria	1760	o__Streptomycetales	85011	f__Streptomycetaceae	2062	g__Streptomyces	1883	s__Streptomyces_peucetius_subsp._caesius	55158
NC_013757.1 Geodermatophilus obscurus DSM 43160, complete genome	0.274307	k__Bacteria	2	p__Actinobacteria	201174	c__Actinobacteria	1760	o__Geodermatophilales	1643682	f__Geodermatophilaceae	85030	g__Geodermatophilus	1860	s__Geodermatophilus_obscurus	1861
NZ_CP028110.1 Escherichia coli O121 str. RM8352 chromosome, complete genome	0.274528	k__Bacteria	2	p__Proteobacteria	1224	c__Gammaproteobacteria	1236	o__Enterobacterales	91347	f__Enterobacteriaceae	543	g__Escherichia	561	s__Escherichia_coli	562
NZ_CP026747.1 Devosia sp. I507 chromosome, complete genome	0.274594	k__Bacteria	2	p__Proteobacteria	1224	c__Alphaproteobacteria	28211	o__Rhizobiales	356	f__Hyphomicrobiaceae	45401	g__Devosia	46913	s__Devosia_sp._I507	2083786
NZ_CP014227.1 Capnocytophaga haemolytica strain CCUG 32990, complete genome	0.275248	k__Bacteria	2	p__Bacteroidetes	976	c__Flavobacteriia	117743	o__Flavobacteriales	200644	f__Flavobacteriaceae	49546	g__Capnocytophaga	1016	s__Capnocytophaga_haemolytica	45243
NZ_CP014619.1 Frondihabitans sp. 762G35, complete genome	0.27572	k__Bacteria	2	p__Actinobacteria	201174	c__Actinobacteria	1760	o__Micrococcales	85006	f__Microbacteriaceae	85023	g__Frondihabitans	447237	s__Frondihabitans_sp._762G35	1446794
NZ_CP024412.1 Glaesserella parasuis strain SH0104 chromosome, complete genome	0.27576	k__Bacteria	2	p__Proteobacteria	1224	c__Gammaproteobacteria	1236	o__Pasteurellales	135625	f__Pasteurellaceae	712	g__Glaesserella	2094023	s__Glaesserella_parasuis	738
NC_013929.1 Streptomyces scabiei 87.22 complete genome	0.275898	k__Bacteria	2	p__Actinobacteria	201174	c__Actinobacteria	1760	o__Streptomycetales	85011	f__Streptomycetaceae	2062	g__Streptomyces	1883	s__Streptomyces_scabiei	1930
NZ_CP038030.1 Rhodococcus ruber strain R1 chromosome, complete genome	0.276492	k__Bacteria	2	p__Actinobacteria	201174	c__Actinobacteria	1760	o__Corynebacteriales	85007	f__Nocardiaceae	85025	g__Rhodococcus	1827	s__Rhodococcus_ruber	1830
NZ_CP011020.1 Pseudomonas chlororaphis strain UFB2, complete genome	0.276718	k__Bacteria	2	p__Proteobacteria	1224	c__Gammaproteobacteria	1236	o__Pseudomonadales	72274	f__Pseudomonadaceae	135621	g__Pseudomonas	286	s__Pseudomonas_chlororaphis	587753
NZ_CP016279.1 Streptomyces griseochromogenes strain ATCC 14511, complete genome	0.276831	k__Bacteria	2	p__Actinobacteria	201174	c__Actinobacteria	1760	o__Streptomycetales	85011	f__Streptomycetaceae	2062	g__Streptomyces	1883	s__Streptomyces_griseochromogenes	68214
NZ_CP025096.1 Spirosoma pollinicola strain HA7 chromosome, complete genome	0.277435	k__Bacteria	2	p__Bacteroidetes	976	c__Cytophagia	768503	o__Cytophagales	768507	f__Cytophagaceae	89373	g__Spirosoma	107	s__Spirosoma_pollinicola	2057025
NZ_CP032427.1 Streptomyces griseorubiginosus strain 3E-1 chromosome, complete genome	0.277533	k__Bacteria	2	p__Actinobacteria	201174	c__Actinobacteria	1760	o__Streptomycetales	85011	f__Streptomycetaceae	2062	g__Streptomyces	1883	s__Streptomyces_griseorubiginosus	67304
NC_008595.1 Mycobacterium avium 104, complete genome	0.277601	k__Bacteria	2	p__Actinobacteria	201174	c__Actinobacteria	1760	o__Corynebacteriales	85007	f__Mycobacteriaceae	1762	g__Mycobacterium	1763	s__Mycobacterium_avium	1764
NZ_CP019509.1 Aquaspirillum sp. LM1 chromosome, complete genome	0.277621	k__Bacteria	2	p__Proteobacteria	1224	c__Betaproteobacteria	28216	o__Neisseriales	206351	f__Chromobacteriaceae	1499392	g__Aquaspirillum	187	s__Aquaspirillum_sp._LM1	1938604
NC_015594.1 Sphingobium chlorophenolicum L-1 chromosome 2, complete sequence	0.277642	k__Bacteria	2	p__Proteobacteria	1224	c__Alphaproteobacteria	28211	o__Sphingomonadales	204457	f__Sphingomonadaceae	41297	g__Sphingobium	165695	s__Sphingobium_chlorophenolicum	46429
NZ_CP017157.1 Streptomyces lydicus strain 103 chromosome, complete genome	0.278003	k__Bacteria	2	p__Actinobacteria	201174	c__Actinobacteria	1760	o__Streptomycetales	85011	f__Streptomycetaceae	2062	g__Streptomyces	1883	s__Streptomyces_lydicus	47763
NZ_CP019457.1 Streptomyces lydicus strain GS93 isolate 23 chromosome, complete genome	0.279019	k__Bacteria	2	p__Actinobacteria	201174	c__Actinobacteria	1760	o__Streptomycetales	85011	f__Streptomycetaceae	2062	g__Streptomyces	1883	s__Streptomyces_lydicus	47763
NZ_CP032624.1 Gryllotalpicola sp. 2DFW10M-5 chromosome, complete genome	0.279652	k__Bacteria	2	p__Actinobacteria	201174	c__Actinobacteria	1760	o__Micrococcales	85006	f__Microbacteriaceae	85023	g__Gryllotalpicola	1195526	s__Gryllotalpicola_sp._2DFW10M-5	2419771
NZ_CP012073.1 Ottowia sp. oral taxon 894 strain W10237, complete genome	0.280267	k__Bacteria	2	p__Proteobacteria	1224	c__Betaproteobacteria	28216	o__Burkholderiales	80840	f__Comamonadaceae	80864	g__Ottowia	219181	s__Ottowia_sp._oral_taxon_894	1658672
NC_012438.1 Sulfurihydrogenibium azorense Az-Fu1, complete genome	0.280338	k__Bacteria	2	p__Aquificae	200783	c__Aquificae	187857	o__Aquificales	32069	f__Hydrogenothermaceae	224027	g__Sulfurihydrogenibium	212790	s__Sulfurihydrogenibium_azorense	309806
NC_020302.1 Corynebacterium halotolerans YIM 70093 = DSM 44683, complete genome	0.280634	k__Bacteria	2	p__Actinobacteria	201174	c__Actinobacteria	1760	o__Corynebacteriales	85007	f__Corynebacteriaceae	1653	g__Corynebacterium	1716	s__Corynebacterium_halotolerans	225326
NZ_CP017812.1 Actinomyces sp. VUL4_3, complete genome	0.280818	k__Bacteria	2	p__Actinobacteria	201174	c__Actinobacteria	1760	o__Actinomycetales	2037	f__Actinomycetaceae	2049	g__Actinomyces	1654	s__Actinomyces_tangfeifanii	1912795
NC_009664.2 Kineococcus radiotolerans SRS30216, complete genome	0.281443	k__Bacteria	2	p__Actinobacteria	201174	c__Actinobacteria	1760	o__Kineosporiales	622452	f__Kineosporiaceae	83778	g__Kineococcus	33981	s__Kineococcus_radiotolerans	131568
NZ_CP036403.1 Serinicoccus sp. HY006 chromosome, complete genome	0.283017	k__Bacteria	2	p__Actinobacteria	201174	c__Actinobacteria	1760	o__Micrococcales	85006	f__Intrasporangiaceae	85021	g__Ornithinimicrobium	125287	s__Ornithinimicrobium_sp._HY006	2508882
NZ_CP042444.1 Wolbachia pipientis strain wMel_I23 chromosome, complete genome	0.283657	k__Bacteria	2	p__Proteobacteria	1224	c__Alphaproteobacteria	28211	o__Rickettsiales	766	f__Anaplasmataceae	942	g__Wolbachia	953	s__Wolbachia_pipientis	955
NC_002978.6 Wolbachia endosymbiont of Drosophila melanogaster, complete genome	0.28396	k__Bacteria	2	p__Proteobacteria	1224	c__Alphaproteobacteria	28211	o__Rickettsiales	766	f__Anaplasmataceae	942	g__Wolbachia	953	s__Wolbachia_endosymbiont_of_Drosophila_melanogaster	163164
NZ_CP042446.1 Wolbachia pipientis strain wMel_N25 chromosome, complete genome	0.283961	k__Bacteria	2	p__Proteobacteria	1224	c__Alphaproteobacteria	28211	o__Rickettsiales	766	f__Anaplasmataceae	942	g__Wolbachia	953	s__Wolbachia_pipientis	955
NZ_CP022383.1 Capnocytophaga sputigena strain H4486 chromosome, complete genome	0.283998	k__Bacteria	2	p__Bacteroidetes	976	c__Flavobacteriia	117743	o__Flavobacteriales	200644	f__Flavobacteriaceae	49546	g__Capnocytophaga	1016	s__Capnocytophaga_sputigena	1019
NC_014006.1 Sphingobium japonicum UT26S DNA, chromosome 1, complete genome	0.284509	k__Bacteria	2	p__Proteobacteria	1224	c__Alphaproteobacteria	28211	o__Sphingomonadales	204457	f__Sphingomonadaceae	41297	g__Sphingobium	165695	s__Sphingobium_japonicum	332056
NZ_CP011965.1 Bifidobacterium longum subsp. longum strain CCUG30698, complete genome	0.284784	k__Bacteria	2	p__Actinobacteria	201174	c__Actinobacteria	1760	o__Bifidobacteriales	85004	f__Bifidobacteriaceae	31953	g__Bifidobacterium	1678	s__Bifidobacterium_longum_subsp._longum	1679
NC_015185.1 Desulfurobacterium thermolithotrophum DSM 11699, complete genome	0.28535	k__Bacteria	2	p__Aquificae	200783	c__Aquificae	187857	o__Desulfurobacteriales	1485951	f__Desulfurobacteriaceae	558314	g__Desulfurobacterium	64159	s__Desulfurobacterium_thermolithotrophum	64160
NZ_CP032698.1 Streptomyces hundungensis strain BH38 chromosome, complete genome	0.285951	k__Bacteria	2	p__Actinobacteria	201174	c__Actinobacteria	1760	o__Streptomycetales	85011	f__Streptomycetaceae	2062	g__Streptomyces	1883	s__Streptomyces_hundungensis	1077946
NZ_CP022385.1 Capnocytophaga sputigena strain KC1668 chromosome, complete genome	0.286203	k__Bacteria	2	p__Bacteroidetes	976	c__Flavobacteriia	117743	o__Flavobacteriales	200644	f__Flavobacteriaceae	49546	g__Capnocytophaga	1016	s__Capnocytophaga_sputigena	1019
NZ_CP031194.1 Streptomyces sp. GSSD-12 chromosome, complete genome	0.286226	k__Bacteria	2	p__Actinobacteria	201174	c__Actinobacteria	1760	o__Streptomycetales	85011	f__Streptomycetaceae	2062	g__Streptomyces	1883	s__Streptomyces_sp._GSSD-12	2282738
NZ_CP029189.1 Streptomyces venezuelae strain ATCC 21018 chromosome, complete genome	0.28659	k__Bacteria	2	p__Actinobacteria	201174	c__Actinobacteria	1760	o__Streptomycetales	85011	f__Streptomycetaceae	2062	g__Streptomyces	1883	s__Streptomyces_venezuelae	54571
NZ_CP032157.1 Pseudoflavitalea sp. 5GH32-13 chromosome, complete genome	0.286622	k__Bacteria	2	p__Bacteroidetes	976	c__Chitinophagia	1853228	o__Chitinophagales	1853229	f__Chitinophagaceae	563835	g__Pseudoflavitalea	1884792	s__Pseudoflavitalea_sp._5GH32-13	2315862
NZ_CP038436.1 Nocardioides sp. MMS17-SY207-3 chromosome, complete genome	0.286838	k__Bacteria	2	p__Actinobacteria	201174	c__Actinobacteria	1760	o__Propionibacteriales	85009	f__Nocardioidaceae	85015	g__Nocardioides	1839	s__Nocardioides_sp._MMS17-SY207-3	2518371
NC_020891.1 Clavibacter michiganensis subsp. nebraskensis NCPPB 2581 complete genome	0.287244	k__Bacteria	2	p__Actinobacteria	201174	c__Actinobacteria	1760	o__Micrococcales	85006	f__Microbacteriaceae	85023	g__Clavibacter	1573	s__Clavibacter_michiganensis_subsp._nebraskensis	31963
NZ_CP024087.1 Micromonospora tulbaghiae strain CNY-010 chromosome, complete genome	0.287751	k__Bacteria	2	p__Actinobacteria	201174	c__Actinobacteria	1760	o__Micromonosporales	85008	f__Micromonosporaceae	28056	g__Micromonospora	1873	s__Micromonospora_tulbaghiae	479978
NZ_CP025332.1 Brevibacterium aurantiacum strain SMQ-1421 chromosome, complete genome	0.288846	k__Bacteria	2	p__Actinobacteria	201174	c__Actinobacteria	1760	o__Micrococcales	85006	f__Brevibacteriaceae	85019	g__Brevibacterium	1696	s__Brevibacterium_aurantiacum	273384
NC_021831.1 Mycoplasma hyopneumoniae 7422, complete genome	0.289373	k__Bacteria	2	p__Tenericutes	544448	c__Mollicutes	31969	o__Mycoplasmatales	2085	f__Mycoplasmataceae	2092	g__Mycoplasma	2093	s__Mycoplasma_hyopneumoniae	2099
NC_011296.1 Thermodesulfovibrio yellowstonii DSM 11347 chromosome, complete genome	0.28945	k__Bacteria	2	p__Nitrospirae	40117	c__Nitrospira	203693	o__Nitrospirales	189778	f__Nitrospiraceae	189779	g__Thermodesulfovibrio	28261	s__Thermodesulfovibrio_yellowstonii	28262
NC_013771.1 Candidatus Atelocyanobacterium thalassa isolate ALOHA, complete genome	0.290898	k__Bacteria	2	p__Cyanobacteria	1117	-	-	o__Chroococcales	1118	f__Aphanothecaceae	1890450	g__Candidatus_Atelocyanobacterium	1453359	s__Candidatus_Atelocyanobacterium_thalassa	713887
NC_006360.1 Mycoplasma hyopneumoniae 232, complete genome	0.291232	k__Bacteria	2	p__Tenericutes	544448	c__Mollicutes	31969	o__Mycoplasmatales	2085	f__Mycoplasmataceae	2092	g__Mycoplasma	2093	s__Mycoplasma_hyopneumoniae	2099
NZ_CP019229.1 Tessaracoccus sp. T2.5-30, complete genome	0.292589	k__Bacteria	2	p__Actinobacteria	201174	c__Actinobacteria	1760	o__Propionibacteriales	85009	f__Propionibacteriaceae	31957	g__Tessaracoccus	72763	s__Tessaracoccus_sp._T2.5-30	1909732
NC_013172.1 Brachybacterium faecium DSM 4810 chromosome, complete genome	0.293223	k__Bacteria	2	p__Actinobacteria	201174	c__Actinobacteria	1760	o__Micrococcales	85006	f__Dermabacteraceae	85020	g__Brachybacterium	43668	s__Brachybacterium_faecium	43669
NC_018000.1 Sinorhizobium fredii USDA 257, complete genome	0.29337	k__Bacteria	2	p__Proteobacteria	1224	c__Alphaproteobacteria	28211	o__Rhizobiales	356	f__Rhizobiaceae	82115	g__Sinorhizobium	28105	s__Sinorhizobium_fredii	380
NZ_CP017578.1 Sphingomonas melonis TY chromosome, complete genome	0.293518	k__Bacteria	2	p__Proteobacteria	1224	c__Alphaproteobacteria	28211	o__Sphingomonadales	204457	f__Sphingomonadaceae	41297	g__Sphingomonas	13687	s__Sphingomonas_melonis	152682
NC_021915.1 Corynebacterium maris DSM 45190, complete genome	0.294163	k__Bacteria	2	p__Actinobacteria	201174	c__Actinobacteria	1760	o__Corynebacteriales	85007	f__Corynebacteriaceae	1653	g__Corynebacterium	1716	s__Corynebacterium_maris	575200
NZ_CP019779.1 Streptomyces sp. MOE7 chromosome, complete genome	0.295255	k__Bacteria	2	p__Actinobacteria	201174	c__Actinobacteria	1760	o__Streptomycetales	85011	f__Streptomycetaceae	2062	g__Streptomyces	1883	s__Streptomyces_sp._MOE7	1961713
NZ_CP036317.1 Planctomycetes bacterium Pan153 chromosome, complete genome	0.295388	k__Bacteria	2	p__Planctomycetes	203682	-	-	-	-	-	-	-	-	s__Planctomycetes_bacterium_Pan153	2528029
NC_012483.1 Acidobacterium capsulatum ATCC 51196, complete genome	0.295589	k__Bacteria	2	p__Acidobacteria	57723	c__Acidobacteriia	204432	o__Acidobacteriales	204433	f__Acidobacteriaceae	204434	g__Acidobacterium	33973	s__Acidobacterium_capsulatum	33075
NZ_CP014304.1 Hymenobacter sp. PAMC26628, complete genome	0.295601	k__Bacteria	2	p__Bacteroidetes	976	c__Cytophagia	768503	o__Cytophagales	768507	f__Hymenobacteraceae	1853232	g__Hymenobacter	89966	s__Hymenobacter_sp._PAMC_26628	1484118
NZ_CP029818.1 Blattabacterium punctulatus strain CPUwf chromosome, complete genome	0.296314	k__Bacteria	2	p__Bacteroidetes	976	c__Flavobacteriia	117743	o__Flavobacteriales	200644	f__Blattabacteriaceae	39782	g__Blattabacterium	34098	s__Blattabacterium_punctulatus	164514
NZ_CP029816.1 Blattabacterium punctulatus strain CPUbr chromosome, complete genome	0.296929	k__Bacteria	2	p__Bacteroidetes	976	c__Flavobacteriia	117743	o__Flavobacteriales	200644	f__Blattabacteriaceae	39782	g__Blattabacterium	34098	s__Blattabacterium_punctulatus	164514
NZ_CP007574.1 Streptomyces albulus strain NK660, complete genome	0.297	k__Bacteria	2	p__Actinobacteria	201174	c__Actinobacteria	1760	o__Streptomycetales	85011	f__Streptomycetaceae	2062	g__Streptomyces	1883	s__Streptomyces_albulus	68570
NZ_CP016773.1 Candidatus Planktophila sulfonica isolate MMS-IA-56 chromosome, complete genome	0.297483	k__Bacteria	2	p__Actinobacteria	201174	c__Actinobacteria	1760	o__Candidatus_Nanopelagicales	2039638	f__Candidatus_Nanopelagicaceae	2162846	g__Candidatus_Planktophila	622681	s__Candidatus_Planktophila_sulfonica	1884904
NZ_CP017965.1 Nocardiopsis dassonvillei strain NOCA502F, complete genome	0.297626	k__Bacteria	2	p__Actinobacteria	201174	c__Actinobacteria	1760	o__Streptosporangiales	85012	f__Nocardiopsaceae	83676	g__Nocardiopsis	2013	s__Nocardiopsis_dassonvillei	2014
NZ_CP026094.1 Streptomyces albulus strain CK-15 chromosome, complete genome	0.297765	k__Bacteria	2	p__Actinobacteria	201174	c__Actinobacteria	1760	o__Streptomycetales	85011	f__Streptomycetaceae	2062	g__Streptomyces	1883	s__Streptomyces_albulus	68570
NZ_CP012673.1 Sorangium cellulosum strain So ce26 chromosome, complete genome	0.298126	k__Bacteria	2	p__Proteobacteria	1224	c__Deltaproteobacteria	28221	o__Myxococcales	29	f__Polyangiaceae	49	g__Sorangium	39643	s__Sorangium_cellulosum	56
NZ_CP017311.1 Hydrogenophaga sp. PBC, complete genome	0.298138	k__Bacteria	2	p__Proteobacteria	1224	c__Betaproteobacteria	28216	o__Burkholderiales	80840	f__Comamonadaceae	80864	g__Hydrogenophaga	47420	s__Hydrogenophaga_sp._PBC	795665
NC_014664.1 Rhodomicrobium vannielii ATCC 17100, complete genome	0.298919	k__Bacteria	2	p__Proteobacteria	1224	c__Alphaproteobacteria	28211	o__Rhizobiales	356	f__Hyphomicrobiaceae	45401	g__Rhodomicrobium	1068	s__Rhodomicrobium_vannielii	1069
NZ_CP007790.1 Corynebacterium marinum DSM 44953, complete genome	0.299164	k__Bacteria	2	p__Actinobacteria	201174	c__Actinobacteria	1760	o__Corynebacteriales	85007	f__Corynebacteriaceae	1653	g__Corynebacterium	1716	s__Corynebacterium_marinum	349751
NZ_CP006764.1 Corynebacterium doosanense CAU 212 = DSM 45436, complete genome	0.299424	k__Bacteria	2	p__Actinobacteria	201174	c__Actinobacteria	1760	o__Corynebacteriales	85007	f__Corynebacteriaceae	1653	g__Corynebacterium	1716	s__Corynebacterium_doosanense	1121358
NZ_CP024161.1 Mycoplasma dispar strain GS01 chromosome, complete genome	0.300241	k__Bacteria	2	p__Tenericutes	544448	c__Mollicutes	31969	o__Mycoplasmatales	2085	f__Mycoplasmataceae	2092	g__Mycoplasma	2093	s__Mycoplasma_dispar	86660
NZ_CP042435.1 Panacibacter ginsenosidivorans strain Gsoil1550 chromosome, complete genome	0.300288	k__Bacteria	2	p__Bacteroidetes	976	c__Chitinophagia	1853228	o__Chitinophagales	1853229	f__Chitinophagaceae	563835	g__Panacibacter	1874621	s__Panacibacter_ginsenosidivorans	1813871
NZ_CP013070.1 Sphingobium indicum B90A, complete genome	0.301013	k__Bacteria	2	p__Proteobacteria	1224	c__Alphaproteobacteria	28211	o__Sphingomonadales	204457	f__Sphingomonadaceae	41297	g__Sphingobium	165695	s__Sphingobium_indicum	332055
NZ_CP009823.1 Xylella fastidiosa strain J1a12, complete genome	0.301206	k__Bacteria	2	p__Proteobacteria	1224	c__Gammaproteobacteria	1236	o__Xanthomonadales	135614	f__Xanthomonadaceae	32033	g__Xylella	2370	s__Xylella_fastidiosa	2371
NZ_CP043474.1 Mycobacterium grossiae strain DSM 104744 chromosome, complete genome	0.301529	k__Bacteria	2	p__Actinobacteria	201174	c__Actinobacteria	1760	o__Corynebacteriales	85007	f__Mycobacteriaceae	1762	g__Mycobacterium	1763	s__Mycobacterium_grossiae	1552759
NZ_CP040559.1 Pseudoalteromonas sp. 16-SW-7 chromosome S1, complete sequence	0.301598	k__Bacteria	2	p__Proteobacteria	1224	c__Gammaproteobacteria	1236	o__Alteromonadales	135622	f__Pseudoalteromonadaceae	267888	g__Pseudoalteromonas	53246	s__Pseudoalteromonas_sp._16-SW-7	2583375
NC_014210.1 Nocardiopsis dassonvillei subsp. dassonvillei DSM 43111 chromosome 1, complete sequence	0.301667	k__Bacteria	2	p__Actinobacteria	201174	c__Actinobacteria	1760	o__Streptosporangiales	85012	f__Nocardiopsaceae	83676	g__Nocardiopsis	2013	s__Nocardiopsis_dassonvillei_subsp._dassonvillei	568208
NZ_CP023692.1 Streptomyces vinaceus strain ATCC 27476 chromosome, complete genome	0.302339	k__Bacteria	2	p__Actinobacteria	201174	c__Actinobacteria	1760	o__Streptomycetales	85011	f__Streptomycetaceae	2062	g__Streptomyces	1883	s__Streptomyces_vinaceus	1960
NZ_CP042813.1 Treponema phagedenis strain S11.1 chromosome, complete genome	0.302612	k__Bacteria	2	p__Spirochaetes	203691	c__Spirochaetia	203692	o__Spirochaetales	136	f__Spirochaetaceae	137	g__Treponema	157	s__Treponema_phagedenis	162
NZ_CP038266.1 Microbacterium sp. dk512 chromosome, complete genome	0.303008	k__Bacteria	2	p__Actinobacteria	201174	c__Actinobacteria	1760	o__Micrococcales	85006	f__Microbacteriaceae	85023	g__Microbacterium	33882	s__Microbacterium_sp._dk512	2541726
NZ_AP018530.1 Olsenella sp. GAM18 DNA, complete genome	0.304684	k__Bacteria	2	p__Actinobacteria	201174	c__Coriobacteriia	84998	o__Coriobacteriales	84999	f__Atopobiaceae	1643824	g__Olsenella	133925	s__Olsenella_sp._GAM18	2109685
NZ_CP023700.1 Streptomyces viridosporus T7A strain ATCC 39115 chromosome, complete genome	0.304923	k__Bacteria	2	p__Actinobacteria	201174	c__Actinobacteria	1760	o__Streptomycetales	85011	f__Streptomycetaceae	2062	g__Streptomyces	1883	s__Streptomyces_viridosporus	67581
NC_019675.1 Cyanobium gracile PCC 6307, complete genome	0.305173	k__Bacteria	2	p__Cyanobacteria	1117	-	-	o__Synechococcales	1890424	f__Synechococcaceae	1890426	g__Cyanobium	167375	s__Cyanobium_gracile	59930
NZ_CP025331.1 Brevibacterium aurantiacum strain SMQ-1418 chromosome, complete genome	0.305256	k__Bacteria	2	p__Actinobacteria	201174	c__Actinobacteria	1760	o__Micrococcales	85006	f__Brevibacteriaceae	85019	g__Brevibacterium	1696	s__Brevibacterium_aurantiacum	273384
NC_013174.1 Jonesia denitrificans DSM 20603, complete genome	0.305494	k__Bacteria	2	p__Actinobacteria	201174	c__Actinobacteria	1760	o__Micrococcales	85006	f__Jonesiaceae	85022	g__Jonesia	43673	s__Jonesia_denitrificans	43674
NZ_CP031015.1 Microbacterium sp. ABRD_28 chromosome, complete genome	0.306123	k__Bacteria	2	p__Actinobacteria	201174	c__Actinobacteria	1760	o__Micrococcales	85006	f__Microbacteriaceae	85023	g__Microbacterium	33882	s__Microbacterium_sp._ABRD_28	2268461
NZ_CP011026.1 Pseudoalteromonas arctica A 37-1-2 chromosome II, complete sequence	0.306171	k__Bacteria	2	p__Proteobacteria	1224	c__Gammaproteobacteria	1236	o__Alteromonadales	135622	f__Pseudoalteromonadaceae	267888	g__Pseudoalteromonas	53246	s__Pseudoalteromonas_arctica	394751
NC_014962.1 Isosphaera pallida ATCC 43644, complete genome	0.306963	k__Bacteria	2	p__Planctomycetes	203682	c__Planctomycetia	203683	o__Planctomycetales	112	f__Isosphaeraceae	1763524	g__Isosphaera	127	s__Isosphaera_pallida	128
NC_021084.1 Wolbachia endosymbiont of Drosophila simulans wNo, complete genome	0.307261	k__Bacteria	2	p__Proteobacteria	1224	c__Alphaproteobacteria	28211	o__Rickettsiales	766	f__Anaplasmataceae	942	g__Wolbachia	953	s__Wolbachia_endosymbiont_of_Drosophila_simulans	77038
NZ_CP007152.1 Marinobacter salarius strain R9SW1, complete genome	0.30759	k__Bacteria	2	p__Proteobacteria	1224	c__Gammaproteobacteria	1236	o__Alteromonadales	135622	f__Alteromonadaceae	72275	g__Marinobacter	2742	s__Marinobacter_salarius	1420917
NC_011126.1 Hydrogenobaculum sp. Y04AAS1, complete genome	0.307788	k__Bacteria	2	p__Aquificae	200783	c__Aquificae	187857	o__Aquificales	32069	f__Aquificaceae	64898	g__Hydrogenobaculum	168657	s__Hydrogenobaculum_sp._Y04AAS1	380749
NZ_CP011029.1 Pseudoalteromonas espejiana strain ATCC 29659 chromosome II, complete sequence	0.307813	k__Bacteria	2	p__Proteobacteria	1224	c__Gammaproteobacteria	1236	o__Alteromonadales	135622	f__Pseudoalteromonadaceae	267888	g__Pseudoalteromonas	53246	s__Pseudoalteromonas_espejiana	28107
NZ_CP040719.1 Rhodococcus pyridinivorans strain YF3 chromosome, complete genome	0.308159	k__Bacteria	2	p__Actinobacteria	201174	c__Actinobacteria	1760	o__Corynebacteriales	85007	f__Nocardiaceae	85025	g__Rhodococcus	1827	s__Rhodococcus_pyridinivorans	103816
NZ_CP033696.1 Yersinia pestis strain FDAARGOS_602 chromosome, complete genome	0.308205	k__Bacteria	2	p__Proteobacteria	1224	c__Gammaproteobacteria	1236	o__Enterobacterales	91347	f__Yersiniaceae	1903411	g__Yersinia	629	s__Yersinia_pestis	632
NZ_CP023698.1 Streptomyces viridifaciens strain ATCC 11989 chromosome, complete genome	0.309363	k__Bacteria	2	p__Actinobacteria	201174	c__Actinobacteria	1760	o__Streptomycetales	85011	f__Streptomycetaceae	2062	g__Streptomyces	1883	s__Streptomyces_viridifaciens	48665
NZ_CP028159.1 Plantactinospora sp. BB1 chromosome, complete genome	0.310009	k__Bacteria	2	p__Actinobacteria	201174	c__Actinobacteria	1760	o__Micromonosporales	85008	f__Micromonosporaceae	28056	g__Plantactinospora	673534	s__Plantactinospora_sp._BB1	2071627
NZ_CP023714.1 Rhodococcus ruber strain YC-YT1 chromosome, complete genome	0.310414	k__Bacteria	2	p__Actinobacteria	201174	c__Actinobacteria	1760	o__Corynebacteriales	85007	f__Nocardiaceae	85025	g__Rhodococcus	1827	s__Rhodococcus_ruber	1830
NZ_AP014521.1 Candidatus Tachikawaea gelatinosa DNA, complete genome	0.310542	k__Bacteria	2	p__Proteobacteria	1224	c__Gammaproteobacteria	1236	o__Enterobacterales	91347	f__Enterobacteriaceae	543	g__Candidatus_Tachikawaea	1682492	s__Candidatus_Tachikawaea_gelatinosa	1410383
NZ_HG934468.1 Mucinivorans hirudinis complete genome	0.311187	k__Bacteria	2	p__Bacteroidetes	976	c__Bacteroidia	200643	o__Bacteroidales	171549	f__Rikenellaceae	171550	g__Mucinivorans	1611681	s__Mucinivorans_hirudinis	1433126
NZ_CP014989.1 Serinicoccus sp. JLT9, complete genome	0.311336	k__Bacteria	2	p__Actinobacteria	201174	c__Actinobacteria	1760	o__Micrococcales	85006	f__Intrasporangiaceae	85021	g__Serinicoccus	265976	s__Serinicoccus_sp._JLT9	1758689
NZ_CP016282.1 Cryobacterium arcticum strain PAMC 27867 chromosome 1, complete sequence	0.311414	k__Bacteria	2	p__Actinobacteria	201174	c__Actinobacteria	1760	o__Micrococcales	85006	f__Microbacteriaceae	85023	g__Cryobacterium	69578	s__Cryobacterium_arcticum	670052
NZ_CP029642.1 Arthrobacter sp. DCT-5 chromosome, complete genome	0.311989	k__Bacteria	2	p__Actinobacteria	201174	c__Actinobacteria	1760	o__Micrococcales	85006	f__Micrococcaceae	1268	g__Arthrobacter	1663	s__Arthrobacter_sp._DCT-5	2211210
NZ_CP011270.1 Planctomyces sp. SH-PL14, complete genome	0.312693	k__Bacteria	2	p__Planctomycetes	203682	c__Planctomycetia	203683	o__Planctomycetales	112	f__Planctomycetaceae	126	g__Planctomyces	118	s__Planctomyces_sp._SH-PL14	1632864
NZ_CP034597.1 Mycoplasma hyopneumoniae strain F7.2C chromosome, complete genome	0.312855	k__Bacteria	2	p__Tenericutes	544448	c__Mollicutes	31969	o__Mycoplasmatales	2085	f__Mycoplasmataceae	2092	g__Mycoplasma	2093	s__Mycoplasma_hyopneumoniae	2099
NZ_CP034245.1 Microbacterium sp. 10M-3C3 chromosome, complete genome	0.312883	k__Bacteria	2	p__Actinobacteria	201174	c__Actinobacteria	1760	o__Micrococcales	85006	f__Microbacteriaceae	85023	g__Microbacterium	33882	s__Microbacterium_sp._10M-3C3	2483401
NZ_CP012697.1 Microbacterium sp. No. 7, complete genome	0.313108	k__Bacteria	2	p__Actinobacteria	201174	c__Actinobacteria	1760	o__Micrococcales	85006	f__Microbacteriaceae	85023	g__Microbacterium	33882	s__Microbacterium_sp._No._7	1714373
NC_014109.1 Candidatus Riesia pediculicola USDA, complete genome	0.313376	k__Bacteria	2	p__Proteobacteria	1224	c__Gammaproteobacteria	1236	o__Enterobacterales	91347	f__Enterobacteriaceae	543	g__Candidatus_Riesia	401618	s__Candidatus_Riesia_pediculicola	401619
NZ_CP040250.1 Mycobacterium avium subsp. hominissuis strain 101174 chromosome, complete genome	0.313626	k__Bacteria	2	p__Actinobacteria	201174	c__Actinobacteria	1760	o__Corynebacteriales	85007	f__Mycobacteriaceae	1762	g__Mycobacterium	1763	s__Mycobacterium_avium_subsp._hominissuis	439334
NZ_CP034448.1 Mesorhizobium sp. M1B.F.Ca.ET.045.04.1.1 chromosome, complete genome	0.313632	k__Bacteria	2	p__Proteobacteria	1224	c__Alphaproteobacteria	28211	o__Rhizobiales	356	f__Phyllobacteriaceae	69277	g__Mesorhizobium	68287	s__Mesorhizobium_sp._M1B.F.Ca.ET.045.04.1.1	2493673
NC_016001.1 Flavobacterium branchiophilum FL-15, complete genome	0.314617	k__Bacteria	2	p__Bacteroidetes	976	c__Flavobacteriia	117743	o__Flavobacteriales	200644	f__Flavobacteriaceae	49546	g__Flavobacterium	237	s__Flavobacterium_branchiophilum	55197
NZ_CP042445.1 Wolbachia pipientis strain wMel_ZH26 chromosome, complete genome	0.315598	k__Bacteria	2	p__Proteobacteria	1224	c__Alphaproteobacteria	28211	o__Rickettsiales	766	f__Anaplasmataceae	942	g__Wolbachia	953	s__Wolbachia_pipientis	955
NZ_CP036164.1 Janibacter limosus strain P3-3-X1 chromosome, complete genome	0.315915	k__Bacteria	2	p__Actinobacteria	201174	c__Actinobacteria	1760	o__Micrococcales	85006	f__Intrasporangiaceae	85021	g__Janibacter	53457	s__Janibacter_limosus	53458
NZ_CP008985.1 Candidatus Baumannia cicadellinicola strain BGSS, complete genome	0.316029	k__Bacteria	2	p__Proteobacteria	1224	c__Gammaproteobacteria	1236	-	-	-	-	-	-	s__Candidatus_Baumannia_cicadellinicola	186490
NZ_CP015736.1 Shinella sp. HZN7, complete genome	0.316334	k__Bacteria	2	p__Proteobacteria	1224	c__Alphaproteobacteria	28211	o__Rhizobiales	356	f__Rhizobiaceae	82115	g__Shinella	323620	s__Shinella_sp._HZN7	879274
NC_012791.1 Variovorax paradoxus S110 chromosome 1, complete sequence	0.316368	k__Bacteria	2	p__Proteobacteria	1224	c__Betaproteobacteria	28216	o__Burkholderiales	80840	f__Comamonadaceae	80864	g__Variovorax	34072	s__Variovorax_paradoxus	34073
NZ_CP007535.2 Acinetobacter baumannii strain AC29, complete genome	0.316748	k__Bacteria	2	p__Proteobacteria	1224	c__Gammaproteobacteria	1236	o__Pseudomonadales	72274	f__Moraxellaceae	468	g__Acinetobacter	469	s__Acinetobacter_baumannii	470
NZ_AP014622.1 Pseudomonas aeruginosa DNA, complete genome, strain: NCGM 1900	0.316951	k__Bacteria	2	p__Proteobacteria	1224	c__Gammaproteobacteria	1236	o__Pseudomonadales	72274	f__Pseudomonadaceae	135621	g__Pseudomonas	286	s__Pseudomonas_aeruginosa	287
NZ_CP010028.1 Deinococcus swuensis strain DY59, complete genome	0.317151	k__Bacteria	2	p__Deinococcus-Thermus	1297	c__Deinococci	188787	o__Deinococcales	118964	f__Deinococcaceae	183710	g__Deinococcus	1298	s__Deinococcus_swuensis	1182571
NZ_CP041694.1 Cellulosimicrobium cellulans strain NEB113 chromosome, complete genome	0.31755	k__Bacteria	2	p__Actinobacteria	201174	c__Actinobacteria	1760	o__Micrococcales	85006	f__Promicromonosporaceae	85017	g__Cellulosimicrobium	157920	s__Cellulosimicrobium_cellulans	1710
NZ_CP042425.1 Gemmataceae bacterium PX52 chromosome, complete genome	0.317762	k__Bacteria	2	p__Planctomycetes	203682	c__Planctomycetia	203683	o__Planctomycetales	112	f__Gemmataceae	1914233	-	-	s__Gemmataceae_bacterium_PX52	2598579
NC_014963.1 Terriglobus saanensis SP1PR4, complete genome	0.317945	k__Bacteria	2	p__Acidobacteria	57723	c__Acidobacteriia	204432	o__Acidobacteriales	204433	f__Acidobacteriaceae	204434	g__Terriglobus	392733	s__Terriglobus_saanensis	870903
NC_012416.1 Wolbachia sp. wRi, complete genome	0.318147	k__Bacteria	2	p__Proteobacteria	1224	c__Alphaproteobacteria	28211	o__Rickettsiales	766	f__Anaplasmataceae	942	g__Wolbachia	953	s__Wolbachia_sp._wRi	66084
NZ_CP030095.1 Prevotella intermedia strain KCOM 2734 chromosome 2, complete sequence	0.31925	k__Bacteria	2	p__Bacteroidetes	976	c__Bacteroidia	200643	o__Bacteroidales	171549	f__Prevotellaceae	171552	g__Prevotella	838	s__Prevotella_intermedia	28131
NZ_CP009240.1 Megasphaera elsdenii 14-14, complete genome	0.319444	k__Bacteria	2	p__Firmicutes	1239	c__Negativicutes	909932	o__Veillonellales	1843489	f__Veillonellaceae	31977	g__Megasphaera	906	s__Megasphaera_elsdenii	907
NZ_CP027569.1 Megasphaera elsdenii strain NCIMB702410 chromosome, complete genome	0.319539	k__Bacteria	2	p__Firmicutes	1239	c__Negativicutes	909932	o__Veillonellales	1843489	f__Veillonellaceae	31977	g__Megasphaera	906	s__Megasphaera_elsdenii	907
NZ_CP005083.1 Sphingobium sp. TKS chromosome 1, complete sequence	0.320011	k__Bacteria	2	p__Proteobacteria	1224	c__Alphaproteobacteria	28211	o__Sphingomonadales	204457	f__Sphingomonadaceae	41297	g__Sphingobium	165695	s__Sphingobium_sp._TKS	1315974
NZ_CP034446.1 Mesorhizobium sp. M2A.F.Ca.ET.043.05.1.1 chromosome, complete genome	0.320038	k__Bacteria	2	p__Proteobacteria	1224	c__Alphaproteobacteria	28211	o__Rhizobiales	356	f__Phyllobacteriaceae	69277	g__Mesorhizobium	68287	s__Mesorhizobium_sp._M2A.F.Ca.ET.043.05.1.1	2493671
NZ_CP026516.1 Deinococcus sp. NW-56 chromosome, complete genome	0.32006	k__Bacteria	2	p__Deinococcus-Thermus	1297	c__Deinococci	188787	o__Deinococcales	118964	f__Deinococcaceae	183710	g__Deinococcus	1298	s__Deinococcus_sp._NW-56	2080419
NZ_CP020039.1 Streptomyces sp. 3211, complete sequence	0.320691	k__Bacteria	2	p__Actinobacteria	201174	c__Actinobacteria	1760	o__Streptomycetales	85011	f__Streptomycetaceae	2062	g__Streptomyces	1883	s__Streptomyces_sp._3211	1964449
NZ_CP020085.1 [Haemophilus] parasuis strain CL120103, complete genome	0.320992	k__Bacteria	2	p__Proteobacteria	1224	c__Gammaproteobacteria	1236	o__Pasteurellales	135625	f__Pasteurellaceae	712	g__Glaesserella	2094023	s__Glaesserella_parasuis	738
NZ_AP019774.1 Helicobacter suis SNTW101c DNA, complete genome	0.321425	k__Bacteria	2	p__Proteobacteria	1224	c__Epsilonproteobacteria	29547	o__Campylobacterales	213849	f__Helicobacteraceae	72293	g__Helicobacter	209	s__Helicobacter_suis	104628
NZ_CP009744.1 Burkholderia contaminans strain MS14 chromosome 2, complete sequence	0.321529	k__Bacteria	2	p__Proteobacteria	1224	c__Betaproteobacteria	28216	o__Burkholderiales	80840	f__Burkholderiaceae	119060	g__Burkholderia	32008	s__Burkholderia_contaminans	488447
NZ_CP036276.1 Planctomycetes bacterium Mal52 chromosome, complete genome	0.321841	k__Bacteria	2	p__Planctomycetes	203682	-	-	-	-	-	-	-	-	s__Planctomycetes_bacterium_Mal52	2527995
NZ_AP010872.1 Candidatus Ishikawaella capsulata Mpkobe DNA, complete genome	0.321893	k__Bacteria	2	p__Proteobacteria	1224	c__Gammaproteobacteria	1236	o__Enterobacterales	91347	f__Enterobacteriaceae	543	g__Candidatus_Ishikawaella	409304	s__Candidatus_Ishikawaella_capsulata	168169
NZ_CP015510.2 Wolbachia endosymbiont of Folsomia candida strain Berlin, complete genome	0.321931	k__Bacteria	2	p__Proteobacteria	1224	c__Alphaproteobacteria	28211	o__Rickettsiales	766	f__Anaplasmataceae	942	g__Wolbachia	953	s__Wolbachia_endosymbiont_of_Folsomia_candida	169402
NC_020411.1 Hydrogenobaculum sp. HO, complete genome	0.321972	k__Bacteria	2	p__Aquificae	200783	c__Aquificae	187857	o__Aquificales	32069	f__Aquificaceae	64898	g__Hydrogenobaculum	168657	s__Hydrogenobaculum_sp._HO	547144
NZ_CP011232.1 Kosmotoga pacifica strain SLHLJ1, complete genome	0.322704	k__Bacteria	2	p__Thermotogae	200918	c__Thermotogae	188708	o__Kosmotogales	1643946	f__Kosmotogaceae	1643948	g__Kosmotoga	651456	s__Kosmotoga_pacifica	1330330
NZ_CP038213.1 Ornithinimicrobium flavum strain CPCC 203535 chromosome, complete genome	0.323196	k__Bacteria	2	p__Actinobacteria	201174	c__Actinobacteria	1760	o__Micrococcales	85006	f__Intrasporangiaceae	85021	g__Ornithinimicrobium	125287	s__Ornithinimicrobium_flavum	1288636
NZ_CP027232.1 Capnocytophaga sp. oral taxon 864 strain F0512 chromosome, complete genome	0.324009	k__Bacteria	2	p__Bacteroidetes	976	c__Flavobacteriia	117743	o__Flavobacteriales	200644	f__Flavobacteriaceae	49546	g__Capnocytophaga	1016	s__Capnocytophaga_sp._oral_taxon_864	1316593
NC_008705.1 Mycobacterium sp. KMS, complete genome	0.324198	k__Bacteria	2	p__Actinobacteria	201174	c__Actinobacteria	1760	o__Corynebacteriales	85007	f__Mycobacteriaceae	1762	g__Mycobacterium	1763	s__Mycobacterium_sp._KMS	189918
NZ_CP024985.1 Streptomyces lavendulae subsp. lavendulae strain CCM 3239 chromosome, complete genome	0.324447	k__Bacteria	2	p__Actinobacteria	201174	c__Actinobacteria	1760	o__Streptomycetales	85011	f__Streptomycetaceae	2062	g__Streptomyces	1883	s__Streptomyces_lavendulae_subsp._lavendulae	58340
NZ_AP017895.1 Rothia aeria DNA, complete genome	0.32449	k__Bacteria	2	p__Actinobacteria	201174	c__Actinobacteria	1760	o__Micrococcales	85006	f__Micrococcaceae	1268	g__Rothia	32207	s__Rothia_aeria	172042
NZ_CP031455.1 Streptomyces olivoreticuli subsp. olivoreticuli strain ATCC 31159 chromosome, complete genome	0.324639	k__Bacteria	2	p__Actinobacteria	201174	c__Actinobacteria	1760	o__Streptomycetales	85011	f__Streptomycetaceae	2062	g__Streptomyces	1883	s__Streptomyces_olivoreticuli_subsp._olivoreticuli	284034
NC_017790.1 Deinococcus gobiensis I-0, complete genome	0.325136	k__Bacteria	2	p__Deinococcus-Thermus	1297	c__Deinococci	188787	o__Deinococcales	118964	f__Deinococcaceae	183710	g__Deinococcus	1298	s__Deinococcus_gobiensis	502394
NC_017219.1 Bifidobacterium longum subsp. infantis ATCC 15697 = JCM 1222 = DSM 20088 DNA, complete genome	0.325208	k__Bacteria	2	p__Actinobacteria	201174	c__Actinobacteria	1760	o__Bifidobacteriales	85004	f__Bifidobacteriaceae	31953	g__Bifidobacterium	1678	s__Bifidobacterium_longum_subsp._infantis	1682
NZ_CP011664.1 Streptomyces sp. Mg1, complete genome	0.325361	k__Bacteria	2	p__Actinobacteria	201174	c__Actinobacteria	1760	o__Streptomycetales	85011	f__Streptomycetaceae	2062	g__Streptomyces	1883	s__Streptomyces_sp._Mg1	465541
NZ_CP010023.1 Yersinia pestis str. Pestoides B, complete genome	0.325545	k__Bacteria	2	p__Proteobacteria	1224	c__Gammaproteobacteria	1236	o__Enterobacterales	91347	f__Yersiniaceae	1903411	g__Yersinia	629	s__Yersinia_pestis	632
NZ_CP007753.1 Prochlorococcus sp. MIT 0604, complete genome	0.325832	k__Bacteria	2	p__Cyanobacteria	1117	-	-	o__Synechococcales	1890424	f__Prochloraceae	1213	g__Prochlorococcus	1218	s__Prochlorococcus_sp._MIT_0604	1501268
NC_015859.1 Corynebacterium variabile DSM 44702, complete genome	0.326245	k__Bacteria	2	p__Actinobacteria	201174	c__Actinobacteria	1760	o__Corynebacteriales	85007	f__Corynebacteriaceae	1653	g__Corynebacterium	1716	s__Corynebacterium_variabile	1727
NZ_AP021861.1 Planctomycetales bacterium PX69 DNA, complete genome	0.326483	k__Bacteria	2	p__Planctomycetes	203682	c__Planctomycetia	203683	o__Planctomycetales	112	-	-	-	-	s__Planctomycetales_bacterium	2053591
NC_009718.1 Fervidobacterium nodosum Rt17-B1, complete genome	0.328383	k__Bacteria	2	p__Thermotogae	200918	c__Thermotogae	188708	o__Thermotogales	2419	f__Fervidobacteriaceae	1643950	g__Fervidobacterium	2422	s__Fervidobacterium_nodosum	2424
NC_010793.1 Orientia tsutsugamushi str. Ikeda DNA, complete genome	0.328524	k__Bacteria	2	p__Proteobacteria	1224	c__Alphaproteobacteria	28211	o__Rickettsiales	766	f__Rickettsiaceae	775	g__Orientia	69474	s__Orientia_tsutsugamushi	784
NC_011978.1 Thermotoga neapolitana DSM 4359, complete genome	0.328989	k__Bacteria	2	p__Thermotogae	200918	c__Thermotogae	188708	o__Thermotogales	2419	f__Thermotogaceae	188709	g__Thermotoga	2335	s__Thermotoga_neapolitana	2337
NC_019673.1 Saccharothrix espanaensis DSM 44229 complete genome	0.329037	k__Bacteria	2	p__Actinobacteria	201174	c__Actinobacteria	1760	o__Pseudonocardiales	85010	f__Pseudonocardiaceae	2070	g__Saccharothrix	2071	s__Saccharothrix_espanaensis	103731
NZ_CP038256.1 Microbacterium sediminis strain YLB-01 chromosome, complete genome	0.32949	k__Bacteria	2	p__Actinobacteria	201174	c__Actinobacteria	1760	o__Micrococcales	85006	f__Microbacteriaceae	85023	g__Microbacterium	33882	s__Microbacterium_sediminis	904291
NZ_CP011387.1 Deinococcus puniceus strain DY1, complete genome	0.329746	k__Bacteria	2	p__Deinococcus-Thermus	1297	c__Deinococci	188787	o__Deinococcales	118964	f__Deinococcaceae	183710	g__Deinococcus	1298	s__Deinococcus_puniceus	1182568
NZ_CP035037.1 Leucobacter sp. DSM 101948 chromosome, complete genome	0.330014	k__Bacteria	2	p__Actinobacteria	201174	c__Actinobacteria	1760	o__Micrococcales	85006	f__Microbacteriaceae	85023	g__Leucobacter	55968	s__Leucobacter_sp._DSM_101948	1935379
NZ_CP034767.1 Devosia sp. 1566 chromosome, complete genome	0.331035	k__Bacteria	2	p__Proteobacteria	1224	c__Alphaproteobacteria	28211	o__Rhizobiales	356	f__Hyphomicrobiaceae	45401	g__Devosia	46913	s__Devosia_sp._1566	2499144
NZ_CP013264.1 Sphingobium baderi strain DE-13, complete genome	0.33111	k__Bacteria	2	p__Proteobacteria	1224	c__Alphaproteobacteria	28211	o__Sphingomonadales	204457	f__Sphingomonadaceae	41297	g__Sphingobium	165695	s__Sphingobium_baderi	1332080
NZ_CP041168.1 Streptomyces griseorubiginosus strain BTU6 chromosome, complete genome	0.33167	k__Bacteria	2	p__Actinobacteria	201174	c__Actinobacteria	1760	o__Streptomycetales	85011	f__Streptomycetaceae	2062	g__Streptomyces	1883	s__Streptomyces_griseorubiginosus	67304
NC_014391.1 Micromonospora aurantiaca ATCC 27029, complete genome	0.33307	k__Bacteria	2	p__Actinobacteria	201174	c__Actinobacteria	1760	o__Micromonosporales	85008	f__Micromonosporaceae	28056	g__Micromonospora	1873	s__Micromonospora_aurantiaca	47850
NC_015064.1 Granulicella tundricola MP5ACTX9, complete genome	0.334172	k__Bacteria	2	p__Acidobacteria	57723	c__Acidobacteriia	204432	o__Acidobacteriales	204433	f__Acidobacteriaceae	204434	g__Granulicella	940557	s__Granulicella_tundricola	940615
NC_006908.1 Mycoplasma mobile 163K complete genome	0.334586	k__Bacteria	2	p__Tenericutes	544448	c__Mollicutes	31969	o__Mycoplasmatales	2085	f__Mycoplasmataceae	2092	g__Mycoplasma	2093	s__Mycoplasma_mobile	2118
NZ_CP020465.1 Colwellia beringensis strain NB097-1 chromosome, complete genome	0.334672	k__Bacteria	2	p__Proteobacteria	1224	c__Gammaproteobacteria	1236	o__Alteromonadales	135622	f__Colwelliaceae	267889	g__Colwellia	28228	s__Colwellia_beringensis	1967665
NZ_CP021379.1 Coxiella-like endosymbiont of Amblyomma americanum isolate CLE-AaGA chromosome, complete genome	0.33489	k__Bacteria	2	p__Proteobacteria	1224	c__Gammaproteobacteria	1236	o__Legionellales	118969	f__Coxiellaceae	118968	-	-	s__Coxiella-like_endosymbiont_of_Amblyomma_americanum	1987500
NZ_CP007541.1 Coxiella endosymbiont of Amblyomma americanum, complete genome	0.334906	k__Bacteria	2	p__Proteobacteria	1224	c__Gammaproteobacteria	1236	o__Legionellales	118969	f__Coxiellaceae	118968	g__Coxiella	776	s__Coxiella_endosymbiont_of_Amblyomma_americanum	325775
NC_015587.1 Hydrogenobaculum sp. SHO, complete genome	0.334921	k__Bacteria	2	p__Aquificae	200783	c__Aquificae	187857	o__Aquificales	32069	f__Aquificaceae	64898	g__Hydrogenobaculum	168657	s__Hydrogenobaculum_sp._SHO	547145
NC_015591.1 Sinorhizobium meliloti AK83 chromosome 3, complete sequence	0.335243	k__Bacteria	2	p__Proteobacteria	1224	c__Alphaproteobacteria	28211	o__Rhizobiales	356	f__Rhizobiaceae	82115	g__Sinorhizobium	28105	s__Sinorhizobium_meliloti	382
NC_018014.1 Terriglobus roseus DSM 18391, complete genome	0.336658	k__Bacteria	2	p__Acidobacteria	57723	c__Acidobacteriia	204432	o__Acidobacteriales	204433	f__Acidobacteriaceae	204434	g__Terriglobus	392733	s__Terriglobus_roseus	392734
NZ_CP006587.1 Hymenobacter sp. APR13, complete genome	0.336687	k__Bacteria	2	p__Bacteroidetes	976	c__Cytophagia	768503	o__Cytophagales	768507	f__Hymenobacteraceae	1853232	g__Hymenobacter	89966	s__Hymenobacter_sp._APR13	1356852
NZ_CP031229.1 Ornithinimicrobium sp. AMA3305 chromosome, complete genome	0.336828	k__Bacteria	2	p__Actinobacteria	201174	c__Actinobacteria	1760	o__Micrococcales	85006	f__Intrasporangiaceae	85021	g__Ornithinimicrobium	125287	s__Ornithinimicrobium_sp._AMA3305	2283195
NZ_CP024315.1 Rhodococcus ruber strain P14 chromosome, complete genome	0.33683	k__Bacteria	2	p__Actinobacteria	201174	c__Actinobacteria	1760	o__Corynebacteriales	85007	f__Nocardiaceae	85025	g__Rhodococcus	1827	s__Rhodococcus_ruber	1830
NZ_CP036263.1 Planctomycetes bacterium HG15A2 chromosome, complete genome	0.336843	k__Bacteria	2	p__Planctomycetes	203682	-	-	-	-	-	-	-	-	s__Planctomycetes_bacterium_HG15A2	1930276
NZ_CP009533.1 Pseudomonas rhizosphaerae strain DSM 16299, complete genome	0.336985	k__Bacteria	2	p__Proteobacteria	1224	c__Gammaproteobacteria	1236	o__Pseudomonadales	72274	f__Pseudomonadaceae	135621	g__Pseudomonas	286	s__Pseudomonas_rhizosphaerae	216142
NZ_CP041923.1 Wolbachia pipientis strain wAlbB-FL2016 chromosome, complete genome	0.337318	k__Bacteria	2	p__Proteobacteria	1224	c__Alphaproteobacteria	28211	o__Rickettsiales	766	f__Anaplasmataceae	942	g__Wolbachia	953	s__Wolbachia_pipientis	955
NZ_CP030865.1 Micromonospora sp. B006 chromosome, complete genome	0.338061	k__Bacteria	2	p__Actinobacteria	201174	c__Actinobacteria	1760	o__Micromonosporales	85008	f__Micromonosporaceae	28056	g__Micromonospora	1873	s__Micromonospora_sp._B006	2201999
NZ_CP031356.1 Brachybacterium saurashtrense strain DSM 23186 chromosome, complete genome	0.338651	k__Bacteria	2	p__Actinobacteria	201174	c__Actinobacteria	1760	o__Micrococcales	85006	f__Dermabacteraceae	85020	g__Brachybacterium	43668	s__Brachybacterium_saurashtrense	556288
NZ_CP016396.1 Mycobacterium avium strain RCAD0278, complete genome	0.339147	k__Bacteria	2	p__Actinobacteria	201174	c__Actinobacteria	1760	o__Corynebacteriales	85007	f__Mycobacteriaceae	1762	g__Mycobacterium	1763	s__Mycobacterium_avium	1764
NZ_CP034587.1 Streptomyces luteoverticillatus strain CGMCC 15060 chromosome, complete genome	0.339311	k__Bacteria	2	p__Actinobacteria	201174	c__Actinobacteria	1760	o__Streptomycetales	85011	f__Streptomycetaceae	2062	g__Streptomyces	1883	s__Streptomyces_luteoverticillatus	66425
NZ_CP026433.1 Bordetella pertussis strain J359 chromosome, complete genome	0.340859	k__Bacteria	2	p__Proteobacteria	1224	c__Betaproteobacteria	28216	o__Burkholderiales	80840	f__Alcaligenaceae	506	g__Bordetella	517	s__Bordetella_pertussis	520
NZ_CP018363.1 Mycobacterium avium subsp. hominissuis strain H87 chromosome, complete genome	0.341235	k__Bacteria	2	p__Actinobacteria	201174	c__Actinobacteria	1760	o__Corynebacteriales	85007	f__Mycobacteriaceae	1762	g__Mycobacterium	1763	s__Mycobacterium_avium_subsp._hominissuis	439334
NC_011025.1 Mycoplasma arthritidis 158L3-1, complete genome	0.341275	k__Bacteria	2	p__Tenericutes	544448	c__Mollicutes	31969	o__Mycoplasmatales	2085	f__Mycoplasmataceae	2092	g__Mycoplasma	2093	s__Mycoplasma_arthritidis	2111
NC_018018.1 Bernardetia litoralis DSM 6794, complete genome	0.341509	k__Bacteria	2	p__Bacteroidetes	976	c__Cytophagia	768503	o__Cytophagales	768507	f__Bernardetiaceae	1937968	g__Bernardetia	1937972	s__Bernardetia_litoralis	999
NZ_CP017674.1 Microbacterium sp. BH-3-3-3 chromosome, complete genome	0.342027	k__Bacteria	2	p__Actinobacteria	201174	c__Actinobacteria	1760	o__Micrococcales	85006	f__Microbacteriaceae	85023	g__Microbacterium	33882	s__Microbacterium_sp._BH-3-3-3	1906742
NZ_CP016793.1 Lentzea guizhouensis strain DHS C013 chromosome, complete genome	0.342073	k__Bacteria	2	p__Actinobacteria	201174	c__Actinobacteria	1760	o__Pseudonocardiales	85010	f__Pseudonocardiaceae	2070	g__Lentzea	165301	s__Lentzea_guizhouensis	1586287
NC_014920.1 Haemophilus influenzae F3031 complete genome	0.342426	k__Bacteria	2	p__Proteobacteria	1224	c__Gammaproteobacteria	1236	o__Pasteurellales	135625	f__Pasteurellaceae	712	g__Haemophilus	724	s__Haemophilus_influenzae	727
NC_013642.1 Thermotoga naphthophila RKU-10, complete genome	0.342575	k__Bacteria	2	p__Thermotogae	200918	c__Thermotogae	188708	o__Thermotogales	2419	f__Thermotogaceae	188709	g__Thermotoga	2335	s__Thermotoga_naphthophila	93930
NZ_CP012216.1 Campylobacter jejuni strain CJ074CC443, complete genome	0.342591	k__Bacteria	2	p__Proteobacteria	1224	c__Epsilonproteobacteria	29547	o__Campylobacterales	213849	f__Campylobacteraceae	72294	g__Campylobacter	194	s__Campylobacter_jejuni	197
NZ_CP029188.1 Streptomyces tirandamycinicus strain HNM0039 chromosome, complete genome	0.342959	k__Bacteria	2	p__Actinobacteria	201174	c__Actinobacteria	1760	o__Streptomycetales	85011	f__Streptomycetaceae	2062	g__Streptomyces	1883	s__Streptomyces_tirandamycinicus	2174846
NZ_CP019791.1 Phycisphaerae bacterium ST-NAGAB-D1, complete genome	0.343451	k__Bacteria	2	p__Planctomycetes	203682	c__Phycisphaerae	666505	-	-	-	-	-	-	s__Phycisphaerae_bacterium_ST-NAGAB-D1	1936003
NZ_CP010954.1 Sphingobium sp. YBL2, complete genome	0.344074	k__Bacteria	2	p__Proteobacteria	1224	c__Alphaproteobacteria	28211	o__Sphingomonadales	204457	f__Sphingomonadaceae	41297	g__Sphingobium	165695	s__Sphingobium_sp._YBL2	484429
NZ_CP034412.1 Glutamicibacter creatinolyticus strain LGCM 259 chromosome, complete genome	0.344502	k__Bacteria	2	p__Actinobacteria	201174	c__Actinobacteria	1760	o__Micrococcales	85006	f__Micrococcaceae	1268	g__Glutamicibacter	1742989	s__Glutamicibacter_creatinolyticus	162496
NZ_CP031263.1 Micromonospora aurantiaca strain 110B(2018) chromosome, complete genome	0.344577	k__Bacteria	2	p__Actinobacteria	201174	c__Actinobacteria	1760	o__Micromonosporales	85008	f__Micromonosporaceae	28056	g__Micromonospora	1873	s__Micromonospora_aurantiaca	47850
NZ_CP023694.1 Streptomyces coeruleorubidus strain ATCC 13740 chromosome, complete genome	0.344913	k__Bacteria	2	p__Actinobacteria	201174	c__Actinobacteria	1760	o__Streptomycetales	85011	f__Streptomycetaceae	2062	g__Streptomyces	1883	s__Streptomyces_coeruleorubidus	116188
NZ_CP011996.1 Porphyromonas gingivalis AJW4, complete genome	0.345628	k__Bacteria	2	p__Bacteroidetes	976	c__Bacteroidia	200643	o__Bacteroidales	171549	f__Porphyromonadaceae	171551	g__Porphyromonas	836	s__Porphyromonas_gingivalis	837
NZ_CP006568.1 Candidatus Sodalis pierantonius str. SOPE, complete genome	0.345657	k__Bacteria	2	p__Proteobacteria	1224	c__Gammaproteobacteria	1236	o__Enterobacterales	91347	f__Pectobacteriaceae	1903410	g__Sodalis	84565	s__Candidatus_Sodalis_pierantonius	1486991
NC_011593.1 Bifidobacterium longum subsp. infantis ATCC 15697, complete genome	0.345954	k__Bacteria	2	p__Actinobacteria	201174	c__Actinobacteria	1760	o__Bifidobacteriales	85004	f__Bifidobacteriaceae	31953	g__Bifidobacterium	1678	s__Bifidobacterium_longum_subsp._infantis	1682
NC_022097.1 Treponema pedis str. T A4, complete genome	0.346102	k__Bacteria	2	p__Spirochaetes	203691	c__Spirochaetia	203692	o__Spirochaetales	136	f__Spirochaetaceae	137	g__Treponema	157	s__Treponema_pedis	409322
NC_016109.1 Kitasatospora setae KM-6054 DNA, complete genome	0.346112	k__Bacteria	2	p__Actinobacteria	201174	c__Actinobacteria	1760	o__Streptomycetales	85011	f__Streptomycetaceae	2062	g__Kitasatospora	2063	s__Kitasatospora_setae	2066
NC_020504.1 Streptomyces davawensis strain JCM 4913 complete genome	0.346481	k__Bacteria	2	p__Actinobacteria	201174	c__Actinobacteria	1760	o__Streptomycetales	85011	f__Streptomycetaceae	2062	g__Streptomyces	1883	s__Streptomyces_davaonensis	348043
NZ_CP016456.1 Sphingobium sp. RAC03 chromosome, complete genome	0.346533	k__Bacteria	2	p__Proteobacteria	1224	c__Alphaproteobacteria	28211	o__Sphingomonadales	204457	f__Sphingomonadaceae	41297	g__Sphingobium	165695	s__Sphingobium_sp._RAC03	1843368
NC_013894.1 Thermocrinis albus DSM 14484, complete genome	0.346533	k__Bacteria	2	p__Aquificae	200783	c__Aquificae	187857	o__Aquificales	32069	f__Aquificaceae	64898	g__Thermocrinis	75905	s__Thermocrinis_albus	136094
NZ_CP015583.1 Roseomonas gilardii strain U14-5 chromosome 1, complete sequence	0.346569	k__Bacteria	2	p__Proteobacteria	1224	c__Alphaproteobacteria	28211	o__Rhodospirillales	204441	f__Acetobacteraceae	433	g__Roseomonas	125216	s__Roseomonas_gilardii	257708
NZ_CP029146.1 Rhodococcus ruber strain SD3 chromosome, complete genome	0.346587	k__Bacteria	2	p__Actinobacteria	201174	c__Actinobacteria	1760	o__Corynebacteriales	85007	f__Nocardiaceae	85025	g__Rhodococcus	1827	s__Rhodococcus_ruber	1830
NZ_CP017421.1 Arthrobacter sp. ZXY-2 chromosome, complete genome	0.347021	k__Bacteria	2	p__Actinobacteria	201174	c__Actinobacteria	1760	o__Micrococcales	85006	f__Micrococcaceae	1268	g__Arthrobacter	1663	s__Arthrobacter_sp._ZXY-2	1806905
NZ_AP014510.1 Thermotoga profunda AZM34c06 DNA, complete genome	0.347411	k__Bacteria	2	p__Thermotogae	200918	c__Thermotogae	188708	o__Thermotogales	2419	f__Thermotogaceae	188709	g__Thermotoga	2335	s__Thermotoga_profunda	1508420
NZ_AP017896.1 Actinomyces sp. Chiba101 DNA, complete genome	0.34748	k__Bacteria	2	p__Actinobacteria	201174	c__Actinobacteria	1760	o__Actinomycetales	2037	f__Actinomycetaceae	2049	g__Actinomyces	1654	s__Actinomyces_sp._Chiba101	1851395
NC_009488.1 Orientia tsutsugamushi Boryong complete genome	0.3479	k__Bacteria	2	p__Proteobacteria	1224	c__Alphaproteobacteria	28211	o__Rickettsiales	766	f__Rickettsiaceae	775	g__Orientia	69474	s__Orientia_tsutsugamushi	784
NZ_CP028834.1 Streptomyces sp. M2 chromosome, complete genome	0.348674	k__Bacteria	2	p__Actinobacteria	201174	c__Actinobacteria	1760	o__Streptomycetales	85011	f__Streptomycetaceae	2062	g__Streptomyces	1883	s__Streptomyces_sp._M2	646637
NZ_CP012949.1 Streptomyces ambofaciens strain DSM 40697, complete genome	0.348985	k__Bacteria	2	p__Actinobacteria	201174	c__Actinobacteria	1760	o__Streptomycetales	85011	f__Streptomycetaceae	2062	g__Streptomyces	1883	s__Streptomyces_ambofaciens	1889
NZ_CP012665.1 Candidatus Xiphinematobacter sp. Idaho Grape, complete genome	0.349389	k__Bacteria	2	p__Verrucomicrobia	74201	c__Spartobacteria	134549	-	-	-	-	g__Candidatus_Xiphinematobacter	134550	s__Candidatus_Xiphinematobacter_sp._Idaho_Grape	1704307
NZ_CP012945.1 Devosia sp. A16, complete genome	0.349692	k__Bacteria	2	p__Proteobacteria	1224	c__Alphaproteobacteria	28211	o__Rhizobiales	356	f__Hyphomicrobiaceae	45401	g__Devosia	46913	s__Devosia_sp._A16	1736675
NC_007294.1 Mycoplasma synoviae 53, complete genome	0.350229	k__Bacteria	2	p__Tenericutes	544448	c__Mollicutes	31969	o__Mycoplasmatales	2085	f__Mycoplasmataceae	2092	g__Mycoplasma	2093	s__Mycoplasma_synoviae	2109
NZ_CP026947.1 Corynebacterium sp. 2183 chromosome, complete genome	0.350416	k__Bacteria	2	p__Actinobacteria	201174	c__Actinobacteria	1760	o__Corynebacteriales	85007	f__Corynebacteriaceae	1653	g__Corynebacterium	1716	s__Corynebacterium_sp._2183	2080740
NC_021658.1 Sorangium cellulosum So0157-2, complete genome	0.350423	k__Bacteria	2	p__Proteobacteria	1224	c__Deltaproteobacteria	28221	o__Myxococcales	29	f__Polyangiaceae	49	g__Sorangium	39643	s__Sorangium_cellulosum	56
NZ_CP033688.1 Mycobacterium avium subsp. paratuberculosis strain Telford chromosome, complete genome	0.350489	k__Bacteria	2	p__Actinobacteria	201174	c__Actinobacteria	1760	o__Corynebacteriales	85007	f__Mycobacteriaceae	1762	g__Mycobacterium	1763	s__Mycobacterium_avium_subsp._paratuberculosis	1770
NZ_CP023864.1 Prevotella jejuni strain CD3:33 chromosome II, complete sequence	0.351203	k__Bacteria	2	p__Bacteroidetes	976	c__Bacteroidia	200643	o__Bacteroidales	171549	f__Prevotellaceae	171552	g__Prevotella	838	s__Prevotella_jejuni	1177574
NZ_CP030827.1 Neorhizobium sp. NCHU2750 chromosome, complete genome	0.351901	k__Bacteria	2	p__Proteobacteria	1224	c__Alphaproteobacteria	28211	o__Rhizobiales	356	f__Rhizobiaceae	82115	g__Neorhizobium	1525371	s__Neorhizobium_sp._NCHU2750	1825976
NZ_CP011301.1 Burkholderia cepacia strain LO6, complete genome	0.352059	k__Bacteria	2	p__Proteobacteria	1224	c__Betaproteobacteria	28216	o__Burkholderiales	80840	f__Burkholderiaceae	119060	g__Burkholderia	32008	s__Burkholderia_cepacia	292
NZ_CP012672.1 Sorangium cellulosum strain So ce836 chromosome, complete genome	0.352083	k__Bacteria	2	p__Proteobacteria	1224	c__Deltaproteobacteria	28221	o__Myxococcales	29	f__Polyangiaceae	49	g__Sorangium	39643	s__Sorangium_cellulosum	56
NZ_CP009922.3 Streptomyces xiamenensis strain 318, complete genome	0.352266	k__Bacteria	2	p__Actinobacteria	201174	c__Actinobacteria	1760	o__Streptomycetales	85011	f__Streptomycetaceae	2062	g__Streptomyces	1883	s__Streptomyces_xiamenensis	408015
NZ_CP017950.1 Tenericutes bacterium MZ-XQ chromosome, complete genome	0.352309	k__Bacteria	2	p__Tenericutes	544448	-	-	-	-	-	-	-	-	s__Tenericutes_bacterium_MZ-XQ	1911683
NZ_CP017099.1 Pseudomonas aeruginosa strain DN1 chromosome, complete genome	0.352309	k__Bacteria	2	p__Proteobacteria	1224	c__Gammaproteobacteria	1236	o__Pseudomonadales	72274	f__Pseudomonadaceae	135621	g__Pseudomonas	286	s__Pseudomonas_aeruginosa	287
NZ_CP034449.1 Mesorhizobium sp. M2A.F.Ca.ET.046.03.2.1 chromosome, complete genome	0.352647	k__Bacteria	2	p__Proteobacteria	1224	c__Alphaproteobacteria	28211	o__Rhizobiales	356	f__Phyllobacteriaceae	69277	g__Mesorhizobium	68287	s__Mesorhizobium_sp._M2A.F.Ca.ET.046.03.2.1	2493674
NZ_CP017839.1 Nocardia seriolae strain EM150506, complete genome	0.354024	k__Bacteria	2	p__Actinobacteria	201174	c__Actinobacteria	1760	o__Corynebacteriales	85007	f__Nocardiaceae	85025	g__Nocardia	1817	s__Nocardia_seriolae	37332
NZ_CP011096.1 Mycoplasma synoviae ATCC 25204, complete genome	0.354403	k__Bacteria	2	p__Tenericutes	544448	c__Mollicutes	31969	o__Mycoplasmatales	2085	f__Mycoplasmataceae	2092	g__Mycoplasma	2093	s__Mycoplasma_synoviae	2109
NZ_CP042826.1 Rhizobium sp. WL3 chromosome, complete genome	0.354575	k__Bacteria	2	p__Proteobacteria	1224	c__Alphaproteobacteria	28211	o__Rhizobiales	356	f__Rhizobiaceae	82115	g__Rhizobium	379	s__Rhizobium_sp._WL3	2603277
NZ_CP040247.1 Mycobacterium avium subsp. hominissuis strain 101034 chromosome, complete genome	0.354594	k__Bacteria	2	p__Actinobacteria	201174	c__Actinobacteria	1760	o__Corynebacteriales	85007	f__Mycobacteriaceae	1762	g__Mycobacterium	1763	s__Mycobacterium_avium_subsp._hominissuis	439334
NZ_CP009312.1 Lawsonella clevelandensis strain X1036 chromosome, complete genome	0.354734	k__Bacteria	2	p__Actinobacteria	201174	c__Actinobacteria	1760	o__Corynebacteriales	85007	-	-	g__Lawsonella	1847725	s__Lawsonella_clevelandensis	1528099
NZ_CP027570.1 Megasphaera elsdenii DSM 20460 strain ATCC 25940 chromosome, complete genome	0.35499	k__Bacteria	2	p__Firmicutes	1239	c__Negativicutes	909932	o__Veillonellales	1843489	f__Veillonellaceae	31977	g__Megasphaera	906	s__Megasphaera_elsdenii	907
NZ_CP039339.1 Ralstonia solanacearum strain UW386 chromosome, complete genome	0.355358	k__Bacteria	2	p__Proteobacteria	1224	c__Betaproteobacteria	28216	o__Burkholderiales	80840	f__Burkholderiaceae	119060	g__Ralstonia	48736	s__Ralstonia_solanacearum	305
NC_006087.1 Leifsonia xyli subsp. xyli str. CTCB07, complete genome	0.356015	k__Bacteria	2	p__Actinobacteria	201174	c__Actinobacteria	1760	o__Micrococcales	85006	f__Microbacteriaceae	85023	g__Leifsonia	110932	s__Leifsonia_xyli_subsp._xyli	59736
NZ_AP019367.1 Parolsenella catena JCM 31932 DNA, complete genome	0.35621	k__Bacteria	2	p__Actinobacteria	201174	c__Coriobacteriia	84998	o__Coriobacteriales	84999	f__Atopobiaceae	1643824	g__Parolsenella	2082587	s__Parolsenella_catena	2003188
NZ_CP017038.2 Tannerella sp. oral taxon BU063, complete genome	0.356477	k__Bacteria	2	p__Bacteroidetes	976	c__Bacteroidia	200643	o__Bacteroidales	171549	f__Tannerellaceae	2005525	g__Tannerella	195950	s__Tannerella_sp._oral_taxon_HOT-286	712710
NZ_CP042862.1 Serinicoccus profundi strain CGMCC 4.5582 chromosome, complete genome	0.356762	k__Bacteria	2	p__Actinobacteria	201174	c__Actinobacteria	1760	o__Micrococcales	85006	f__Intrasporangiaceae	85021	g__Serinicoccus	265976	s__Serinicoccus_profundi	1078471
NC_005810.1 Yersinia pestis biovar Microtus str. 91001, complete genome	0.356905	k__Bacteria	2	p__Proteobacteria	1224	c__Gammaproteobacteria	1236	o__Enterobacterales	91347	f__Yersiniaceae	1903411	g__Yersinia	629	s__Yersinia_pestis_subsp._microtus	1234659
NZ_CP018134.1 Microbacterium paludicola strain CC3, complete genome	0.357684	k__Bacteria	2	p__Actinobacteria	201174	c__Actinobacteria	1760	o__Micrococcales	85006	f__Microbacteriaceae	85023	g__Microbacterium	33882	s__Microbacterium_paludicola	300019
NZ_CP019596.1 Bifidobacterium breve strain LMC520 chromosome, complete genome	0.357826	k__Bacteria	2	p__Actinobacteria	201174	c__Actinobacteria	1760	o__Bifidobacteriales	85004	f__Bifidobacteriaceae	31953	g__Bifidobacterium	1678	s__Bifidobacterium_breve	1685
NZ_CP034726.1 Lactobacillus sp. HSLZ-75 chromosome, complete genome	0.358815	k__Bacteria	2	p__Firmicutes	1239	c__Bacilli	91061	o__Lactobacillales	186826	f__Lactobacillaceae	33958	g__Lactobacillus	1578	s__Lactobacillus_sp._HSLZ-75	1720083
NZ_CP036425.1 Planctomycetes bacterium KS4 chromosome, complete genome	0.358877	k__Bacteria	2	p__Planctomycetes	203682	-	-	-	-	-	-	-	-	s__Planctomycetes_bacterium_KS4	2528020
NZ_AP014610.1 Blattabacterium punctulatus CPU2 DNA, complete genome, strain: CPU2	0.359174	k__Bacteria	2	p__Bacteroidetes	976	c__Flavobacteriia	117743	o__Flavobacteriales	200644	f__Blattabacteriaceae	39782	g__Blattabacterium	34098	s__Blattabacterium_punctulatus	164514
NZ_CP045644.1 Variovorax paradoxus strain 5C-2 chromosome, complete genome	0.359491	k__Bacteria	2	p__Proteobacteria	1224	c__Betaproteobacteria	28216	o__Burkholderiales	80840	f__Comamonadaceae	80864	g__Variovorax	34072	s__Variovorax_paradoxus	34073
NZ_CP026949.1 Mycetocola sp. 449 chromosome, complete genome	0.360599	k__Bacteria	2	p__Actinobacteria	201174	c__Actinobacteria	1760	o__Micrococcales	85006	f__Microbacteriaceae	85023	g__Mycetocola	76634	s__Mycetocola_sp._449	2079792
NC_020814.1 Hydrogenobaculum sp. SN, complete genome	0.360608	k__Bacteria	2	p__Aquificae	200783	c__Aquificae	187857	o__Aquificales	32069	f__Aquificaceae	64898	g__Hydrogenobaculum	168657	s__Hydrogenobaculum_sp._SN	547146
NC_015557.1 Hydrogenobaculum sp. 3684, complete genome	0.360645	k__Bacteria	2	p__Aquificae	200783	c__Aquificae	187857	o__Aquificales	32069	f__Aquificaceae	64898	g__Hydrogenobaculum	168657	s__Hydrogenobaculum_sp._3684	547143
NZ_CP007265.1 Escherichia coli strain ST540, complete genome	0.361449	k__Bacteria	2	p__Proteobacteria	1224	c__Gammaproteobacteria	1236	o__Enterobacterales	91347	f__Enterobacteriaceae	543	g__Escherichia	561	s__Escherichia_coli	562
NZ_CP013909.1 Hymenobacter sedentarius strain DG5B chromosome, complete genome	0.361482	k__Bacteria	2	p__Bacteroidetes	976	c__Cytophagia	768503	o__Cytophagales	768507	f__Hymenobacteraceae	1853232	g__Hymenobacter	89966	s__Hymenobacter_sedentarius	1411621
NZ_CP029145.1 Hymenobacter nivis strain NBRC 111535 chromosome, complete genome	0.362002	k__Bacteria	2	p__Bacteroidetes	976	c__Cytophagia	768503	o__Cytophagales	768507	f__Hymenobacteraceae	1853232	g__Hymenobacter	89966	s__Hymenobacter_nivis	1850093
NZ_CP043772.1 Haemophilus influenzae biotype aegyptius strain HE24/F3037 chromosome, complete genome	0.36223	k__Bacteria	2	p__Proteobacteria	1224	c__Gammaproteobacteria	1236	o__Pasteurellales	135625	f__Pasteurellaceae	712	g__Haemophilus	724	s__Haemophilus_influenzae	727
NC_016630.1 Filifactor alocis ATCC 35896, complete genome	0.362504	k__Bacteria	2	p__Firmicutes	1239	c__Clostridia	186801	o__Clostridiales	186802	f__Peptostreptococcaceae	186804	g__Filifactor	44259	s__Filifactor_alocis	143361
NC_016621.1 Blattabacterium sp. (Cryptocercus punctulatus) str. Cpu, complete genome	0.363189	k__Bacteria	2	p__Bacteroidetes	976	c__Flavobacteriia	117743	o__Flavobacteriales	200644	f__Blattabacteriaceae	39782	g__Blattabacterium	34098	s__Blattabacterium_punctulatus	164514
NZ_AP014945.1 Caldimicrobium thiodismutans DNA, complete genome	0.363646	k__Bacteria	2	p__Thermodesulfobacteria	200940	c__Thermodesulfobacteria	67799	o__Thermodesulfobacteriales	188710	f__Thermodesulfobacteriaceae	188711	g__Caldimicrobium	444090	s__Caldimicrobium_thiodismutans	1653476
NZ_CP031221.1 Wolbachia pipientis wAlbB chromosome, complete genome	0.36388	k__Bacteria	2	p__Proteobacteria	1224	c__Alphaproteobacteria	28211	o__Rickettsiales	766	f__Anaplasmataceae	942	g__Wolbachia	953	s__Wolbachia_pipientis	955
NZ_CP034445.1 Mesorhizobium sp. M2A.F.Ca.ET.043.02.1.1 chromosome, complete genome	0.364138	k__Bacteria	2	p__Proteobacteria	1224	c__Alphaproteobacteria	28211	o__Rhizobiales	356	f__Phyllobacteriaceae	69277	g__Mesorhizobium	68287	s__Mesorhizobium_sp._M2A.F.Ca.ET.043.02.1.1	2493670
NZ_AP013045.1 Tannerella forsythia KS16 DNA, complete genome	0.365458	k__Bacteria	2	p__Bacteroidetes	976	c__Bacteroidia	200643	o__Bacteroidales	171549	f__Tannerellaceae	2005525	g__Tannerella	195950	s__Tannerella_forsythia	28112
NZ_CP030840.1 Acidobacteriaceae bacterium SBC82 chromosome, complete genome	0.365579	k__Bacteria	2	p__Acidobacteria	57723	c__Acidobacteriia	204432	o__Acidobacteriales	204433	f__Acidobacteriaceae	204434	g__Acidisarcina	2608728	s__Acidisarcina_polymorpha	2211140
NZ_CP020555.1 Streptomyces sp. Sge12, complete genome	0.365749	k__Bacteria	2	p__Actinobacteria	201174	c__Actinobacteria	1760	o__Streptomycetales	85011	f__Streptomycetaceae	2062	g__Streptomyces	1883	s__Streptomyces_sp._Sge12	1972846
NC_019439.1 Anabaena sp. 90 chromosome chANA02, complete sequence	0.365869	k__Bacteria	2	p__Cyanobacteria	1117	-	-	o__Nostocales	1161	f__Nostocaceae	1162	g__Anabaena	1163	s__Anabaena_sp._90	46234
NC_017955.1 Modestobacter marinus str. BC501 chromosome, complete genome	0.365885	k__Bacteria	2	p__Actinobacteria	201174	c__Actinobacteria	1760	o__Geodermatophilales	1643682	f__Geodermatophilaceae	85030	g__Modestobacter	88138	s__Modestobacter_marinus	477641
NZ_CP041993.1 Escherichia coli strain Fis2-e3 chromosome, complete genome	0.365942	k__Bacteria	2	p__Proteobacteria	1224	c__Gammaproteobacteria	1236	o__Enterobacterales	91347	f__Enterobacteriaceae	543	g__Escherichia	561	s__Escherichia_coli	562
NZ_CP016464.1 Bosea sp. RAC05 chromosome, complete genome	0.366496	k__Bacteria	2	p__Proteobacteria	1224	c__Alphaproteobacteria	28211	o__Rhizobiales	356	f__Bradyrhizobiaceae	41294	g__Bosea	85413	s__Bosea_sp._RAC05	1842539
NZ_CP034451.1 Mesorhizobium sp. M3A.F.Ca.ET.080.04.2.1 chromosome, complete genome	0.36655	k__Bacteria	2	p__Proteobacteria	1224	c__Alphaproteobacteria	28211	o__Rhizobiales	356	f__Phyllobacteriaceae	69277	g__Mesorhizobium	68287	s__Mesorhizobium_sp._M3A.F.Ca.ET.080.04.2.1	2493676
NZ_AP018518.1 Sphingobium sp. YG1 DNA, chromosome 1, complete genome	0.366721	k__Bacteria	2	p__Proteobacteria	1224	c__Alphaproteobacteria	28211	o__Sphingomonadales	204457	f__Sphingomonadaceae	41297	g__Sphingobium	165695	s__Sphingobium_sp._YG1	2082188
NC_017509.1 Mycoplasma hyopneumoniae 168, complete genome	0.367339	k__Bacteria	2	p__Tenericutes	544448	c__Mollicutes	31969	o__Mycoplasmatales	2085	f__Mycoplasmataceae	2092	g__Mycoplasma	2093	s__Mycoplasma_hyopneumoniae	2099
NZ_CP026782.1 Shigella dysenteriae strain 08-3380 chromosome, complete genome	0.367367	k__Bacteria	2	p__Proteobacteria	1224	c__Gammaproteobacteria	1236	o__Enterobacterales	91347	f__Enterobacteriaceae	543	g__Shigella	620	s__Shigella_dysenteriae	622
NZ_CP011341.1 Rhodococcus aetherivorans strain IcdP1, complete genome	0.368072	k__Bacteria	2	p__Actinobacteria	201174	c__Actinobacteria	1760	o__Corynebacteriales	85007	f__Nocardiaceae	85025	g__Rhodococcus	1827	s__Rhodococcus_aetherivorans	191292
NZ_KP704286.1 Mycoplasma synoviae strain MS-H, complete sequence	0.36813	k__Bacteria	2	p__Tenericutes	544448	c__Mollicutes	31969	o__Mycoplasmatales	2085	f__Mycoplasmataceae	2092	g__Mycoplasma	2093	s__Mycoplasma_synoviae	2109
NZ_CP021790.1 Lactobacillus fermentum strain LAC FRN-92 chromosome, complete genome	0.368287	k__Bacteria	2	p__Firmicutes	1239	c__Bacilli	91061	o__Lactobacillales	186826	f__Lactobacillaceae	33958	g__Lactobacillus	1578	s__Lactobacillus_fermentum	1613
NC_009925.1 Acaryochloris marina MBIC11017, complete genome	0.369019	k__Bacteria	2	p__Cyanobacteria	1117	-	-	o__Synechococcales	1890424	f__Acaryochloridaceae	1890429	g__Acaryochloris	155977	s__Acaryochloris_marina	155978
NC_021283.1 Mycoplasma hyopneumoniae 168-L, complete genome	0.369127	k__Bacteria	2	p__Tenericutes	544448	c__Mollicutes	31969	o__Mycoplasmatales	2085	f__Mycoplasmataceae	2092	g__Mycoplasma	2093	s__Mycoplasma_hyopneumoniae	2099
NZ_CP013433.1 Burkholderia vietnamiensis strain AU1233 chromosome 1, complete sequence	0.369339	k__Bacteria	2	p__Proteobacteria	1224	c__Betaproteobacteria	28216	o__Burkholderiales	80840	f__Burkholderiaceae	119060	g__Burkholderia	32008	s__Burkholderia_vietnamiensis	60552
NZ_AP017900.1 Nocardia seriolae DNA, complete genome, strain: UTF1	0.369379	k__Bacteria	2	p__Actinobacteria	201174	c__Actinobacteria	1760	o__Corynebacteriales	85007	f__Nocardiaceae	85025	g__Nocardia	1817	s__Nocardia_seriolae	37332
NC_009952.1 Dinoroseobacter shibae DFL 12, complete genome	0.369434	k__Bacteria	2	p__Proteobacteria	1224	c__Alphaproteobacteria	28211	o__Rhodobacterales	204455	f__Rhodobacteraceae	31989	g__Dinoroseobacter	309512	s__Dinoroseobacter_shibae	215813
NZ_CP010134.1 Escherichia coli strain D1, complete genome	0.371503	k__Bacteria	2	p__Proteobacteria	1224	c__Gammaproteobacteria	1236	o__Enterobacterales	91347	f__Enterobacteriaceae	543	g__Escherichia	561	s__Escherichia_coli	562
NZ_CP033911.1 Mycobacterium avium subsp. paratuberculosis strain MAPK_JB16/15 chromosome, complete genome	0.371996	k__Bacteria	2	p__Actinobacteria	201174	c__Actinobacteria	1760	o__Corynebacteriales	85007	f__Mycobacteriaceae	1762	g__Mycobacterium	1763	s__Mycobacterium_avium_subsp._paratuberculosis	1770
NC_006361.1 Nocardia farcinica IFM 10152 DNA, complete genome	0.372017	k__Bacteria	2	p__Actinobacteria	201174	c__Actinobacteria	1760	o__Corynebacteriales	85007	f__Nocardiaceae	85025	g__Nocardia	1817	s__Nocardia_farcinica	37329
NZ_CP034998.1 Rhizobium acidisoli strain FH23 chromosome, complete genome	0.37205	k__Bacteria	2	p__Proteobacteria	1224	c__Alphaproteobacteria	28211	o__Rhizobiales	356	f__Rhizobiaceae	82115	g__Rhizobium	379	s__Rhizobium_acidisoli	1538158
NZ_CP022745.1 Sphingobium hydrophobicum strain C1 chromosome I, complete sequence	0.372675	k__Bacteria	2	p__Proteobacteria	1224	c__Alphaproteobacteria	28211	o__Sphingomonadales	204457	f__Sphingomonadaceae	41297	g__Sphingobium	165695	s__Sphingobium_hydrophobicum	1673076
NZ_CP011340.1 Streptomyces pristinaespiralis strain HCCB 10218, complete genome	0.372689	k__Bacteria	2	p__Actinobacteria	201174	c__Actinobacteria	1760	o__Streptomycetales	85011	f__Streptomycetaceae	2062	g__Streptomyces	1883	s__Streptomyces_pristinaespiralis	38300
NZ_CP039373.1 Synechococcus sp. CB0101 chromosome, complete genome	0.372807	k__Bacteria	2	p__Cyanobacteria	1117	-	-	o__Synechococcales	1890424	f__Synechococcaceae	1890426	g__Synechococcus	1129	s__Synechococcus_sp._CB0101	232348
NC_009486.1 Thermotoga petrophila RKU-1, complete genome	0.372907	k__Bacteria	2	p__Thermotogae	200918	c__Thermotogae	188708	o__Thermotogales	2419	f__Thermotogaceae	188709	g__Thermotoga	2335	s__Thermotoga_petrophila	93929
NZ_CP030140.1 Mycoplasma anseris strain ATCC 49234 chromosome, complete genome	0.373329	k__Bacteria	2	p__Tenericutes	544448	c__Mollicutes	31969	o__Mycoplasmatales	2085	f__Mycoplasmataceae	2092	g__Mycoplasma	2093	s__Mycoplasma_anseris	92400
NZ_CP010849.1 Streptomyces cyaneogriseus subsp. noncyanogenus strain NMWT 1, complete genome	0.373596	k__Bacteria	2	p__Actinobacteria	201174	c__Actinobacteria	1760	o__Streptomycetales	85011	f__Streptomycetaceae	2062	g__Streptomyces	1883	s__Streptomyces_cyaneogriseus_subsp._noncyanogenus	477245
NZ_CP021644.1 Glaesserella parasuis 29755 chromosome, complete genome	0.374054	k__Bacteria	2	p__Proteobacteria	1224	c__Gammaproteobacteria	1236	o__Pasteurellales	135625	f__Pasteurellaceae	712	g__Glaesserella	2094023	s__Glaesserella_parasuis	738
NZ_CP015775.1 Ochrobactrum pseudogrignonense strain K8 chromosome 1, complete sequence	0.374631	k__Bacteria	2	p__Proteobacteria	1224	c__Alphaproteobacteria	28211	o__Rhizobiales	356	f__Brucellaceae	118882	g__Ochrobactrum	528	s__Ochrobactrum_pseudogrignonense	419475
NZ_CP007139.1 Fimbriimonas ginsengisoli Gsoil 348, complete genome	0.374635	k__Bacteria	2	p__Armatimonadetes	67819	c__Fimbriimonadia	1663419	o__Fimbriimonadales	1663425	f__Fimbriimonadaceae	1663426	g__Fimbriimonas	1005038	s__Fimbriimonas_ginsengisoli	1005039
NZ_AP014631.1 Mycoplasma canadense DNA, complete genome, strain: HAZ360_1	0.37505	k__Bacteria	2	p__Tenericutes	544448	c__Mollicutes	31969	o__Mycoplasmatales	2085	f__Mycoplasmataceae	2092	g__Mycoplasma	2093	s__Mycoplasma_canadense	29554
NC_016078.1 Pelagibacterium halotolerans B2, complete genome	0.375174	k__Bacteria	2	p__Proteobacteria	1224	c__Alphaproteobacteria	28211	o__Rhizobiales	356	f__Hyphomicrobiaceae	45401	g__Pelagibacterium	1082930	s__Pelagibacterium_halotolerans	531813
NZ_CP016780.1 Candidatus Planktophila lacus isolate MMS-IIB-106 chromosome, complete genome	0.375502	k__Bacteria	2	p__Actinobacteria	201174	c__Actinobacteria	1760	o__Candidatus_Nanopelagicales	2039638	f__Candidatus_Nanopelagicaceae	2162846	g__Candidatus_Planktophila	622681	s__Candidatus_Planktophila_lacus	1884913
NC_014931.1 Variovorax paradoxus EPS, complete genome	0.375569	k__Bacteria	2	p__Proteobacteria	1224	c__Betaproteobacteria	28216	o__Burkholderiales	80840	f__Comamonadaceae	80864	g__Variovorax	34072	s__Variovorax_paradoxus	34073
NZ_CP012382.1 Streptomyces ambofaciens ATCC 23877, complete genome	0.375725	k__Bacteria	2	p__Actinobacteria	201174	c__Actinobacteria	1760	o__Streptomycetales	85011	f__Streptomycetaceae	2062	g__Streptomyces	1883	s__Streptomyces_ambofaciens	1889
NZ_CP009245.1 Corynebacterium aquilae DSM 44791 strain S-613, complete genome	0.375884	k__Bacteria	2	p__Actinobacteria	201174	c__Actinobacteria	1760	o__Corynebacteriales	85007	f__Corynebacteriaceae	1653	g__Corynebacterium	1716	s__Corynebacterium_aquilae	203263
NZ_CP042816.1 Treponema phagedenis strain B31.4 chromosome, complete genome	0.376552	k__Bacteria	2	p__Spirochaetes	203691	c__Spirochaetia	203692	o__Spirochaetales	136	f__Spirochaetaceae	137	g__Treponema	157	s__Treponema_phagedenis	162
NZ_CP026952.1 Aeromicrobium sp. 592 chromosome, complete genome	0.376573	k__Bacteria	2	p__Actinobacteria	201174	c__Actinobacteria	1760	o__Propionibacteriales	85009	f__Nocardioidaceae	85015	g__Aeromicrobium	2040	s__Aeromicrobium_sp._592	2079793
NC_007482.1 Pseudoalteromonas haloplanktis str. TAC125 chromosome II, complete sequence	0.377758	k__Bacteria	2	p__Proteobacteria	1224	c__Gammaproteobacteria	1236	o__Alteromonadales	135622	f__Pseudoalteromonadaceae	267888	g__Pseudoalteromonas	53246	s__Pseudoalteromonas_haloplanktis	228
NZ_CP007633.1 Thermotoga sp. RQ7, complete genome	0.378048	k__Bacteria	2	p__Thermotogae	200918	c__Thermotogae	188708	o__Thermotogales	2419	f__Thermotogaceae	188709	g__Thermotoga	2335	s__Thermotoga_sp._RQ7	126738
NZ_CP015529.1 Rhodococcus sp. WB1 chromosome, complete genome	0.378121	k__Bacteria	2	p__Actinobacteria	201174	c__Actinobacteria	1760	o__Corynebacteriales	85007	f__Nocardiaceae	85025	g__Rhodococcus	1827	s__Rhodococcus_sp._WB1	1033922
NZ_CP028347.1 Novosphingobium sp. THN1 chromosome, complete genome	0.378493	k__Bacteria	2	p__Proteobacteria	1224	c__Alphaproteobacteria	28211	o__Sphingomonadales	204457	f__Sphingomonadaceae	41297	g__Novosphingobium	165696	s__Novosphingobium_sp._THN1	1016987
NC_022795.1 Pseudothermotoga hypogea DSM 11164 = NBRC 106472 DNA, complete genome	0.378724	k__Bacteria	2	p__Thermotogae	200918	c__Thermotogae	188708	o__Thermotogales	2419	f__Thermotogaceae	188709	g__Pseudothermotoga	1643951	s__Pseudothermotoga_hypogea	57487
NC_007984.1 Baumannia cicadellinicola str. Hc (Homalodisca coagulata), complete genome	0.378902	k__Bacteria	2	p__Proteobacteria	1224	c__Gammaproteobacteria	1236	-	-	-	-	-	-	s__Candidatus_Baumannia_cicadellinicola	186490
NZ_CP017641.1 Fuerstia marisgermanicae strain NH11 chromosome, complete genome	0.378903	k__Bacteria	2	p__Planctomycetes	203682	c__Planctomycetia	203683	o__Planctomycetales	112	f__Planctomycetaceae	126	g__Fuerstia	1936111	s__Fuerstia_marisgermanicae	1891926
NZ_CP029342.1 Streptomyces sp. SM18 chromosome, complete genome	0.379065	k__Bacteria	2	p__Actinobacteria	201174	c__Actinobacteria	1760	o__Streptomycetales	85011	f__Streptomycetaceae	2062	g__Streptomyces	1883	s__Streptomyces_sp._SM18	1736046
NZ_CP011787.1 Candidatus Baumannia cicadellinicola strain B-GSS, complete genome	0.379343	k__Bacteria	2	p__Proteobacteria	1224	c__Gammaproteobacteria	1236	-	-	-	-	-	-	s__Candidatus_Baumannia_cicadellinicola	186490
NC_020510.1 Blattabacterium sp. (Panesthia angustipennis spadica) str. BPAA DNA, complete genome	0.379453	k__Bacteria	2	p__Bacteroidetes	976	c__Flavobacteriia	117743	o__Flavobacteriales	200644	f__Blattabacteriaceae	39782	g__Blattabacterium	34098	s__Blattabacterium_cuenoti	1653831
NZ_AP014609.1 Blattabacterium cuenoti BPAY DNA, complete genome, strain: BPAY	0.379525	k__Bacteria	2	p__Bacteroidetes	976	c__Flavobacteriia	117743	o__Flavobacteriales	200644	f__Blattabacteriaceae	39782	g__Blattabacterium	34098	s__Blattabacterium_cuenoti	1653831
NZ_CP022347.1 Campylobacter avium LMG 24591 chromosome, complete genome	0.379609	k__Bacteria	2	p__Proteobacteria	1224	c__Epsilonproteobacteria	29547	o__Campylobacterales	213849	f__Campylobacteraceae	72294	g__Campylobacter	194	s__Campylobacter_avium	522485
NZ_CP013743.1 Streptomyces sp. CdTB01, complete genome	0.379693	k__Bacteria	2	p__Actinobacteria	201174	c__Actinobacteria	1760	o__Streptomycetales	85011	f__Streptomycetaceae	2062	g__Streptomyces	1883	s__Streptomyces_sp._CdTB01	1725411
NZ_AP014608.1 Blattabacterium cuenoti STAT DNA, complete genome, strain: STAT	0.379975	k__Bacteria	2	p__Bacteroidetes	976	c__Flavobacteriia	117743	o__Flavobacteriales	200644	f__Blattabacteriaceae	39782	g__Blattabacterium	34098	s__Blattabacterium_cuenoti	1653831
NZ_CP022723.1 Bifidobacterium bifidum strain S6 chromosome, complete genome	0.380731	k__Bacteria	2	p__Actinobacteria	201174	c__Actinobacteria	1760	o__Bifidobacteriales	85004	f__Bifidobacteriaceae	31953	g__Bifidobacterium	1678	s__Bifidobacterium_bifidum	1681
NZ_CP025228.1 Actinomyces sp. 410 chromosome, complete genome	0.381091	k__Bacteria	2	p__Actinobacteria	201174	c__Actinobacteria	1760	o__Actinomycetales	2037	f__Actinomycetaceae	2049	g__Actinomyces	1654	s__Actinomyces_sp._410	2057800
NZ_CP023701.1 Streptomyces subrutilus strain ATCC 27467 chromosome, complete genome	0.381329	k__Bacteria	2	p__Actinobacteria	201174	c__Actinobacteria	1760	o__Streptomycetales	85011	f__Streptomycetaceae	2062	g__Streptomyces	1883	s__Streptomyces_subrutilus	36818
NZ_CP020618.1 Staphylococcus hominis subsp. hominis strain K1 chromosome, complete genome	0.381643	k__Bacteria	2	p__Firmicutes	1239	c__Bacilli	91061	o__Bacillales	1385	f__Staphylococcaceae	90964	g__Staphylococcus	1279	s__Staphylococcus_hominis_subsp._hominis	145391
NZ_CP019292.1 Vibrio vulnificus strain FORC_053 chromosome 3, complete sequence	0.382426	k__Bacteria	2	p__Proteobacteria	1224	c__Gammaproteobacteria	1236	o__Vibrionales	135623	f__Vibrionaceae	641	g__Vibrio	662	s__Vibrio_vulnificus	672
NZ_CP025571.1 Acidipropionibacterium jensenii strain JS279 chromosome, complete genome	0.382526	k__Bacteria	2	p__Actinobacteria	201174	c__Actinobacteria	1760	o__Propionibacteriales	85009	f__Propionibacteriaceae	31957	g__Acidipropionibacterium	1912215	s__Acidipropionibacterium_jensenii	1749
NZ_CP043770.1 Haemophilus influenzae biotype aegyptius strain HE7/F1946 chromosome, complete genome	0.382709	k__Bacteria	2	p__Proteobacteria	1224	c__Gammaproteobacteria	1236	o__Pasteurellales	135625	f__Pasteurellaceae	712	g__Haemophilus	724	s__Haemophilus_influenzae	727
NZ_CP028731.1 Mycobacterium avium strain HJW chromosome, complete genome	0.382922	k__Bacteria	2	p__Actinobacteria	201174	c__Actinobacteria	1760	o__Corynebacteriales	85007	f__Mycobacteriaceae	1762	g__Mycobacterium	1763	s__Mycobacterium_avium	1764
NZ_CP020867.1 Campylobacter cuniculorum DSM 23162 = LMG 24588 chromosome, complete genome	0.383219	k__Bacteria	2	p__Proteobacteria	1224	c__Epsilonproteobacteria	29547	o__Campylobacterales	213849	f__Campylobacteraceae	72294	g__Campylobacter	194	s__Campylobacter_cuniculorum	374106
NZ_CP017477.1 Polaribacter vadi strain LPB0003 chromosome, complete genome	0.383271	k__Bacteria	2	p__Bacteroidetes	976	c__Flavobacteriia	117743	o__Flavobacteriales	200644	f__Flavobacteriaceae	49546	g__Polaribacter	52959	s__Polaribacter_vadi	1774273
NZ_CP013219.1 Streptomyces hygroscopicus subsp. limoneus strain KCTC 1717 chromosome I, complete sequence	0.383903	k__Bacteria	2	p__Actinobacteria	201174	c__Actinobacteria	1760	o__Streptomycetales	85011	f__Streptomycetaceae	2062	g__Streptomyces	1883	s__Streptomyces_hygroscopicus_subsp._limoneus	264445
NC_016114.1 Streptomyces pratensis ATCC 33331, complete genome	0.384327	k__Bacteria	2	p__Actinobacteria	201174	c__Actinobacteria	1760	o__Streptomycetales	85011	f__Streptomycetaceae	2062	g__Streptomyces	1883	s__Streptomyces_pratensis	1169025
NC_017765.1 Streptomyces hygroscopicus subsp. jinggangensis 5008, complete genome	0.384394	k__Bacteria	2	p__Actinobacteria	201174	c__Actinobacteria	1760	o__Streptomycetales	85011	f__Streptomycetaceae	2062	g__Streptomyces	1883	s__Streptomyces_hygroscopicus_subsp._jinggangensis	311982
NC_015514.1 Cellulomonas fimi ATCC 484, complete genome	0.384404	k__Bacteria	2	p__Actinobacteria	201174	c__Actinobacteria	1760	o__Micrococcales	85006	f__Cellulomonadaceae	85016	g__Cellulomonas	1707	s__Cellulomonas_fimi	1708
NC_021214.1 Thermotoga maritima MSB8, complete genome	0.385107	k__Bacteria	2	p__Thermotogae	200918	c__Thermotogae	188708	o__Thermotogales	2419	f__Thermotogaceae	188709	g__Thermotoga	2335	s__Thermotoga_maritima	2336
NZ_CP011108.1 Thermotoga maritima strain Tma100, complete genome	0.385107	k__Bacteria	2	p__Thermotogae	200918	c__Thermotogae	188708	o__Thermotogales	2419	f__Thermotogaceae	188709	g__Thermotoga	2335	s__Thermotoga_maritima	2336
NZ_CP011107.1 Thermotoga maritima MSB8, complete genome	0.385107	k__Bacteria	2	p__Thermotogae	200918	c__Thermotogae	188708	o__Thermotogales	2419	f__Thermotogaceae	188709	g__Thermotoga	2335	s__Thermotoga_maritima	2336
NZ_CP015495.1 Mycobacterium avium subsp. paratuberculosis strain MAP/TANUVAS/TN/India/2008, complete genome	0.385111	k__Bacteria	2	p__Actinobacteria	201174	c__Actinobacteria	1760	o__Corynebacteriales	85007	f__Mycobacteriaceae	1762	g__Mycobacterium	1763	s__Mycobacterium_avium_subsp._paratuberculosis	1770
NC_002944.2 Mycobacterium avium subsp. paratuberculosis str. k10, complete genome	0.385111	k__Bacteria	2	p__Actinobacteria	201174	c__Actinobacteria	1760	o__Corynebacteriales	85007	f__Mycobacteriaceae	1762	g__Mycobacterium	1763	s__Mycobacterium_avium_subsp._paratuberculosis	1770
NC_021055.1 Streptomyces sp. PAMC26508, complete genome	0.385321	k__Bacteria	2	p__Actinobacteria	201174	c__Actinobacteria	1760	o__Streptomycetales	85011	f__Streptomycetaceae	2062	g__Streptomyces	1883	s__Streptomyces_sp._PAMC_26508	1265601
NZ_CP019633.1 Sedimentisphaera cyanobacteriorum strain L21-RPul-D3 chromosome, complete genome	0.38623	k__Bacteria	2	p__Planctomycetes	203682	c__Phycisphaerae	666505	o__Sedimentisphaerales	2483366	f__Sedimentisphaeraceae	2483367	g__Sedimentisphaera	2483368	s__Sedimentisphaera_cyanobacteriorum	1940790
NZ_CP012387.1 Mycoplasma mycoides subsp. capri strain GM12 clone YCpMmyc1.1-deltaglf, complete genome	0.386824	k__Bacteria	2	p__Tenericutes	544448	c__Mollicutes	31969	o__Mycoplasmatales	2085	f__Mycoplasmataceae	2092	g__Mycoplasma	2093	s__Mycoplasma_mycoides_subsp._capri	40477
NC_000853.1 Thermotoga maritima MSB8 chromosome, complete genome	0.386946	k__Bacteria	2	p__Thermotogae	200918	c__Thermotogae	188708	o__Thermotogales	2419	f__Thermotogaceae	188709	g__Thermotoga	2335	s__Thermotoga_maritima	2336
NZ_CP025570.1 Acidipropionibacterium jensenii strain JS280 chromosome, complete genome	0.387529	k__Bacteria	2	p__Actinobacteria	201174	c__Actinobacteria	1760	o__Propionibacteriales	85009	f__Propionibacteriaceae	31957	g__Acidipropionibacterium	1912215	s__Acidipropionibacterium_jensenii	1749
NZ_CP011393.1 Fervidobacterium pennivorans strain DYC, complete genome	0.388001	k__Bacteria	2	p__Thermotogae	200918	c__Thermotogae	188708	o__Thermotogales	2419	f__Fervidobacteriaceae	1643950	g__Fervidobacterium	2422	s__Fervidobacterium_pennivorans	93466
NC_013892.1 Xenorhabdus bovienii SS-2004 chromosome, complete genome	0.38812	k__Bacteria	2	p__Proteobacteria	1224	c__Gammaproteobacteria	1236	o__Enterobacterales	91347	f__Morganellaceae	1903414	g__Xenorhabdus	626	s__Xenorhabdus_bovienii	40576
NZ_CP023199.1 Bifidobacterium breve strain DRBB30 chromosome, complete genome	0.388488	k__Bacteria	2	p__Actinobacteria	201174	c__Actinobacteria	1760	o__Bifidobacteriales	85004	f__Bifidobacteriaceae	31953	g__Bifidobacterium	1678	s__Bifidobacterium_breve	1685
NZ_CP003409.1 Thermotoga sp. Cell2, complete genome	0.388593	k__Bacteria	2	p__Thermotogae	200918	c__Thermotogae	188708	o__Thermotogales	2419	f__Thermotogaceae	188709	g__Thermotoga	2335	s__Thermotoga_sp._Cell2	1157947
NZ_CP010114.1 Mycobacterium avium subsp. paratuberculosis strain E93, complete genome	0.388628	k__Bacteria	2	p__Actinobacteria	201174	c__Actinobacteria	1760	o__Corynebacteriales	85007	f__Mycobacteriaceae	1762	g__Mycobacterium	1763	s__Mycobacterium_avium_subsp._paratuberculosis	1770
NC_017160.1 Yersinia pestis D182038, complete genome	0.389026	k__Bacteria	2	p__Proteobacteria	1224	c__Gammaproteobacteria	1236	o__Enterobacterales	91347	f__Yersiniaceae	1903411	g__Yersinia	629	s__Yersinia_pestis	632
NZ_CP033427.1 Mycobacterium avium subsp. paratuberculosis strain MAPK_CN9/15 chromosome, complete genome	0.389132	k__Bacteria	2	p__Actinobacteria	201174	c__Actinobacteria	1760	o__Corynebacteriales	85007	f__Mycobacteriaceae	1762	g__Mycobacterium	1763	s__Mycobacterium_avium_subsp._paratuberculosis	1770
NC_017080.1 Phycisphaera mikurensis NBRC 102666 DNA, complete genome	0.389143	k__Bacteria	2	p__Planctomycetes	203682	c__Phycisphaerae	666505	o__Phycisphaerales	666506	f__Phycisphaeraceae	666507	g__Phycisphaera	666508	s__Phycisphaera_mikurensis	547188
NZ_CP029332.1 Mycobacterium avium subsp. hominissuis strain MAC109 chromosome, complete genome	0.389294	k__Bacteria	2	p__Actinobacteria	201174	c__Actinobacteria	1760	o__Corynebacteriales	85007	f__Mycobacteriaceae	1762	g__Mycobacterium	1763	s__Mycobacterium_avium_subsp._hominissuis	439334
NZ_CP010266.1 Bordetella pertussis strain I707, complete genome	0.389526	k__Bacteria	2	p__Proteobacteria	1224	c__Betaproteobacteria	28216	o__Burkholderiales	80840	f__Alcaligenaceae	506	g__Bordetella	517	s__Bordetella_pertussis	520
NZ_CP023697.1 Streptomyces prasinus strain ATCC 13879 chromosome, complete genome	0.389665	k__Bacteria	2	p__Actinobacteria	201174	c__Actinobacteria	1760	o__Streptomycetales	85011	f__Streptomycetaceae	2062	g__Streptomyces	1883	s__Streptomyces_prasinus	67345
NZ_CP034444.1 Mesorhizobium sp. M1D.F.Ca.ET.043.01.1.1 chromosome, complete genome	0.390016	k__Bacteria	2	p__Proteobacteria	1224	c__Alphaproteobacteria	28211	o__Rhizobiales	356	f__Phyllobacteriaceae	69277	g__Mesorhizobium	68287	s__Mesorhizobium_sp._M1D.F.Ca.ET.043.01.1.1	2493669
NZ_CP041924.1 Wolbachia pipientis strain wAlbB-HN2016 chromosome, complete genome	0.390874	k__Bacteria	2	p__Proteobacteria	1224	c__Alphaproteobacteria	28211	o__Rickettsiales	766	f__Anaplasmataceae	942	g__Wolbachia	953	s__Wolbachia_pipientis	955
NC_015682.1 Thermodesulfobacterium geofontis OPF15, complete genome	0.391587	k__Bacteria	2	p__Thermodesulfobacteria	200940	c__Thermodesulfobacteria	67799	o__Thermodesulfobacteriales	188710	f__Thermodesulfobacteriaceae	188711	g__Thermodesulfobacterium	1740	s__Thermodesulfobacterium_geofontis	1295609
NZ_CP016499.1 Agrobacterium sp. RAC06 chromosome, complete genome	0.392145	k__Bacteria	2	p__Proteobacteria	1224	c__Alphaproteobacteria	28211	o__Rhizobiales	356	f__Rhizobiaceae	82115	g__Agrobacterium	357	s__Agrobacterium_sp._RAC06	1842536
NZ_CP016553.1 Aggregatibacter actinomycetemcomitans strain IDH781, complete genome	0.392798	k__Bacteria	2	p__Proteobacteria	1224	c__Gammaproteobacteria	1236	o__Pasteurellales	135625	f__Pasteurellaceae	712	g__Aggregatibacter	416916	s__Aggregatibacter_actinomycetemcomitans	714
NZ_CP022095.2 Mycobacterium avium subsp. paratuberculosis strain FDAARGOS_305 chromosome, complete genome	0.393173	k__Bacteria	2	p__Actinobacteria	201174	c__Actinobacteria	1760	o__Corynebacteriales	85007	f__Mycobacteriaceae	1762	g__Mycobacterium	1763	s__Mycobacterium_avium_subsp._paratuberculosis	1770
NC_018524.1 Nocardiopsis alba ATCC BAA-2165, complete genome	0.393283	k__Bacteria	2	p__Actinobacteria	201174	c__Actinobacteria	1760	o__Streptosporangiales	85012	f__Nocardiopsaceae	83676	g__Nocardiopsis	2013	s__Nocardiopsis_alba	53437
NZ_CP020857.1 Cellulosimicrobium sp. TH-20 chromosome, complete genome	0.393853	k__Bacteria	2	p__Actinobacteria	201174	c__Actinobacteria	1760	o__Micrococcales	85006	f__Promicromonosporaceae	85017	g__Cellulosimicrobium	157920	s__Cellulosimicrobium_sp._TH-20	1980001
NC_017803.1 Actinoplanes sp. SE50/110, complete genome	0.393946	k__Bacteria	2	p__Actinobacteria	201174	c__Actinobacteria	1760	o__Micromonosporales	85008	f__Micromonosporaceae	28056	g__Actinoplanes	1865	s__Actinoplanes_sp._SE50/110	134676
NZ_CP022714.1 Mycoplasma hyopneumoniae strain KM014 chromosome, complete genome	0.393985	k__Bacteria	2	p__Tenericutes	544448	c__Mollicutes	31969	o__Mycoplasmatales	2085	f__Mycoplasmataceae	2092	g__Mycoplasma	2093	s__Mycoplasma_hyopneumoniae	2099
NZ_CP012029.1 Leptospira borgpetersenii serovar Ballum strain 56604 chromosome 1, complete sequence	0.394273	k__Bacteria	2	p__Spirochaetes	203691	c__Spirochaetia	203692	o__Leptospirales	1643688	f__Leptospiraceae	170	g__Leptospira	171	s__Leptospira_borgpetersenii	174
NZ_CP009237.1 Glaesserella parasuis strain KL0318 chromosome, complete genome	0.394585	k__Bacteria	2	p__Proteobacteria	1224	c__Gammaproteobacteria	1236	o__Pasteurellales	135625	f__Pasteurellaceae	712	g__Glaesserella	2094023	s__Glaesserella_parasuis	738
NZ_CP040932.1 Oceanicola sp. D3 chromosome, complete genome	0.39471	k__Bacteria	2	p__Proteobacteria	1224	c__Alphaproteobacteria	28211	o__Rhodobacterales	204455	f__Rhodobacteraceae	31989	g__Oceanicola	252301	s__Oceanicola_sp._D3	2587163
NZ_CP023284.1 Variovorax boronicumulans strain J1 chromosome, complete genome	0.395074	k__Bacteria	2	p__Proteobacteria	1224	c__Betaproteobacteria	28216	o__Burkholderiales	80840	f__Comamonadaceae	80864	g__Variovorax	34072	s__Variovorax_boronicumulans	436515
NZ_CP018047.1 Streptomyces niveus strain SCSIO 3406, complete genome	0.39547	k__Bacteria	2	p__Actinobacteria	201174	c__Actinobacteria	1760	o__Streptomycetales	85011	f__Streptomycetaceae	2062	g__Streptomyces	1883	s__Streptomyces_niveus	193462
NZ_CP025958.1 Gemmata obscuriglobus strain DSM 5831 chromosome, complete genome	0.395604	k__Bacteria	2	p__Planctomycetes	203682	c__Planctomycetia	203683	o__Planctomycetales	112	f__Gemmataceae	1914233	g__Gemmata	113	s__Gemmata_obscuriglobus	114
NZ_AP012555.1 Mycobacterium avium subsp. hominissuis TH135 chromosomal DNA, complete genome	0.395862	k__Bacteria	2	p__Actinobacteria	201174	c__Actinobacteria	1760	o__Corynebacteriales	85007	f__Mycobacteriaceae	1762	g__Mycobacterium	1763	s__Mycobacterium_avium_subsp._hominissuis	439334
NZ_CP027929.1 Microbacterium sp. SGAir0570 chromosome, complete genome	0.396425	k__Bacteria	2	p__Actinobacteria	201174	c__Actinobacteria	1760	o__Micrococcales	85006	f__Microbacteriaceae	85023	g__Microbacterium	33882	s__Microbacterium_sp._SGAir0570	2070348
NZ_CP024601.1 Porphyromonas gingivalis strain KCOM 2799 chromosome, complete genome	0.396863	k__Bacteria	2	p__Bacteroidetes	976	c__Bacteroidia	200643	o__Bacteroidales	171549	f__Porphyromonadaceae	171551	g__Porphyromonas	836	s__Porphyromonas_gingivalis	837
NZ_CP011545.1 Corynebacterium testudinoris strain DSM 44614, complete genome	0.39688	k__Bacteria	2	p__Actinobacteria	201174	c__Actinobacteria	1760	o__Corynebacteriales	85007	f__Corynebacteriaceae	1653	g__Corynebacterium	1716	s__Corynebacterium_testudinoris	136857
NC_014228.1 Xenorhabdus nematophila ATCC 19061 chromosome, complete genome	0.397059	k__Bacteria	2	p__Proteobacteria	1224	c__Gammaproteobacteria	1236	o__Enterobacterales	91347	f__Morganellaceae	1903414	g__Xenorhabdus	626	s__Xenorhabdus_nematophila	628
NC_021200.1 Mycobacterium avium subsp. paratuberculosis MAP4, complete genome	0.397563	k__Bacteria	2	p__Actinobacteria	201174	c__Actinobacteria	1760	o__Corynebacteriales	85007	f__Mycobacteriaceae	1762	g__Mycobacterium	1763	s__Mycobacterium_avium_subsp._paratuberculosis	1770
NZ_CP019724.1 Streptomyces pactum strain ACT12 chromosome, complete genome	0.397624	k__Bacteria	2	p__Actinobacteria	201174	c__Actinobacteria	1760	o__Streptomycetales	85011	f__Streptomycetaceae	2062	g__Streptomyces	1883	s__Streptomyces_pactum	68249
NC_007606.1 Shigella dysenteriae Sd197 chromosome, complete genome	0.398239	k__Bacteria	2	p__Proteobacteria	1224	c__Gammaproteobacteria	1236	o__Enterobacterales	91347	f__Enterobacteriaceae	543	g__Shigella	620	s__Shigella_dysenteriae	622
NZ_AP017902.1 Mycoplasma bovigenitalium DNA, complete genome	0.398335	k__Bacteria	2	p__Tenericutes	544448	c__Mollicutes	31969	o__Mycoplasmatales	2085	f__Mycoplasmataceae	2092	g__Mycoplasma	2093	s__Mycoplasma_bovigenitalium	2112
NZ_CP015098.1 Streptomyces sp. S10(2016), complete genome	0.39853	k__Bacteria	2	p__Actinobacteria	201174	c__Actinobacteria	1760	o__Streptomycetales	85011	f__Streptomycetaceae	2062	g__Streptomyces	1883	s__Streptomyces_qaidamensis	1783515
NZ_CP021403.1 Bordetella pertussis strain J473 chromosome, complete genome	0.398582	k__Bacteria	2	p__Proteobacteria	1224	c__Betaproteobacteria	28216	o__Burkholderiales	80840	f__Alcaligenaceae	506	g__Bordetella	517	s__Bordetella_pertussis	520
NZ_CP042911.1 Gemmata obscuriglobus strain DSM 5831 chromosome, complete genome	0.400036	k__Bacteria	2	p__Planctomycetes	203682	c__Planctomycetia	203683	o__Planctomycetales	112	f__Gemmataceae	1914233	g__Gemmata	113	s__Gemmata_obscuriglobus	114
NZ_CP013297.1 Arthrobacter sp. YC-RL1, complete genome	0.400388	k__Bacteria	2	p__Actinobacteria	201174	c__Actinobacteria	1760	o__Micrococcales	85006	f__Micrococcaceae	1268	g__Arthrobacter	1663	s__Arthrobacter_sp._YC-RL1	1652545
NZ_CP033428.1 Mycobacterium avium subsp. paratuberculosis strain MAPK_CN7/15 chromosome, complete genome	0.401063	k__Bacteria	2	p__Actinobacteria	201174	c__Actinobacteria	1760	o__Corynebacteriales	85007	f__Mycobacteriaceae	1762	g__Mycobacterium	1763	s__Mycobacterium_avium_subsp._paratuberculosis	1770
NZ_CP042335.1 Nesterenkonia sp. NBAIMH1 chromosome, complete genome	0.401192	k__Bacteria	2	p__Actinobacteria	201174	c__Actinobacteria	1760	o__Micrococcales	85006	f__Micrococcaceae	1268	g__Nesterenkonia	57494	s__Nesterenkonia_sp._NBAIMH1	2600320
NZ_CP014313.1 Microbacterium sp. PAMC 28756, complete genome	0.401236	k__Bacteria	2	p__Actinobacteria	201174	c__Actinobacteria	1760	o__Micrococcales	85006	f__Microbacteriaceae	85023	g__Microbacterium	33882	s__Microbacterium_sp._PAMC_28756	1795053
NC_010338.1 Caulobacter sp. K31, complete genome	0.401616	k__Bacteria	2	p__Proteobacteria	1224	c__Alphaproteobacteria	28211	o__Caulobacterales	204458	f__Caulobacteraceae	76892	g__Caulobacter	75	s__Caulobacter_sp._K31	366602
NZ_CP036250.1 Egicoccus halophilus strain EGI 80432 chromosome, complete genome	0.401994	k__Bacteria	2	p__Actinobacteria	201174	c__Nitriliruptoria	908620	o__Egicoccales	1755823	f__Egicoccaceae	1755824	g__Egicoccus	1755825	s__Egicoccus_halophilus	1670830
NZ_CP015764.1 Bordetella pertussis strain VA-198, complete genome	0.402063	k__Bacteria	2	p__Proteobacteria	1224	c__Betaproteobacteria	28216	o__Burkholderiales	80840	f__Alcaligenaceae	506	g__Bordetella	517	s__Bordetella_pertussis	520
NZ_CP004353.1 Corynebacterium vitaeruminis DSM 20294, complete genome	0.402486	k__Bacteria	2	p__Actinobacteria	201174	c__Actinobacteria	1760	o__Corynebacteriales	85007	f__Corynebacteriaceae	1653	g__Corynebacterium	1716	s__Corynebacterium_vitaeruminis	38305
NZ_CP036299.1 Planctomycetes bacterium Spb1 chromosome, complete genome	0.402757	k__Bacteria	2	p__Planctomycetes	203682	c__Planctomycetia	203683	o__Planctomycetales	112	f__Planctomycetaceae	126	g__Planctopirus	1649480	s__Planctopirus_ephydatiae	2528019
NZ_CP008889.1 Dermacoccus nishinomiyaensis strain M25, complete genome	0.40277	k__Bacteria	2	p__Actinobacteria	201174	c__Actinobacteria	1760	o__Micrococcales	85006	f__Dermacoccaceae	145357	g__Dermacoccus	57495	s__Dermacoccus_nishinomiyaensis	1274
NZ_CP015776.1 Ochrobactrum pseudogrignonense strain K8 chromosome 2, complete sequence	0.402975	k__Bacteria	2	p__Proteobacteria	1224	c__Alphaproteobacteria	28211	o__Rhizobiales	356	f__Brucellaceae	118882	g__Ochrobactrum	528	s__Ochrobactrum_pseudogrignonense	419475
NZ_CP020713.1 Staphylococcus aureus strain K17 chromosome, complete genome	0.403011	k__Bacteria	2	p__Firmicutes	1239	c__Bacilli	91061	o__Bacillales	1385	f__Staphylococcaceae	90964	g__Staphylococcus	1279	s__Staphylococcus_aureus	1280
NZ_CP018477.1 Thermogutta terrifontis strain R1, complete genome	0.403263	k__Bacteria	2	p__Planctomycetes	203682	c__Planctomycetia	203683	o__Planctomycetales	112	f__Planctomycetaceae	126	g__Thermogutta	1676125	s__Thermogutta_terrifontis	1331910
NZ_CP034549.1 Nonlabens sp. MJ115 chromosome, complete genome	0.403886	k__Bacteria	2	p__Bacteroidetes	976	c__Flavobacteriia	117743	o__Flavobacteriales	200644	f__Flavobacteriaceae	49546	g__Nonlabens	363408	s__Nonlabens_sp._MJ115	2496866
NZ_CP038147.1 Streptomyces sp. S501 chromosome, complete genome	0.404257	k__Bacteria	2	p__Actinobacteria	201174	c__Actinobacteria	1760	o__Streptomycetales	85011	f__Streptomycetaceae	2062	g__Streptomyces	1883	s__Streptomyces_sp._S501	2420135
NZ_CP015986.1 Sphingobium sp. EP60837 chromosome 1, complete sequence	0.404546	k__Bacteria	2	p__Proteobacteria	1224	c__Alphaproteobacteria	28211	o__Sphingomonadales	204457	f__Sphingomonadaceae	41297	g__Sphingobium	165695	s__Sphingobium_sp._EP60837	1855519
NZ_CP019448.1 Simonsiella muelleri ATCC 29453 chromosome, complete genome	0.404881	k__Bacteria	2	p__Proteobacteria	1224	c__Betaproteobacteria	28216	o__Neisseriales	206351	f__Neisseriaceae	481	g__Simonsiella	71	s__Simonsiella_muelleri	72
NZ_CP029049.1 Miniimonas sp. S16 chromosome, complete genome	0.405155	k__Bacteria	2	p__Actinobacteria	201174	c__Actinobacteria	1760	o__Micrococcales	85006	f__Beutenbergiaceae	125316	g__Miniimonas	947525	s__Miniimonas_sp._S16	2171623
NZ_CP027773.1 Variovorax sp. PMC12 chromosome 1, complete sequence	0.405224	k__Bacteria	2	p__Proteobacteria	1224	c__Betaproteobacteria	28216	o__Burkholderiales	80840	f__Comamonadaceae	80864	g__Variovorax	34072	s__Variovorax_sp._PMC12	2126319
NC_013162.1 Capnocytophaga ochracea DSM 7271, complete genome	0.405676	k__Bacteria	2	p__Bacteroidetes	976	c__Flavobacteriia	117743	o__Flavobacteriales	200644	f__Flavobacteriaceae	49546	g__Capnocytophaga	1016	s__Capnocytophaga_ochracea	1018
NZ_CP010113.1 Mycobacterium avium subsp. paratuberculosis strain E1, complete genome	0.405773	k__Bacteria	2	p__Actinobacteria	201174	c__Actinobacteria	1760	o__Corynebacteriales	85007	f__Mycobacteriaceae	1762	g__Mycobacterium	1763	s__Mycobacterium_avium_subsp._paratuberculosis	1770
NZ_CP021553.1 Bifidobacterium breve strain DRBB28 chromosome, complete genome	0.406146	k__Bacteria	2	p__Actinobacteria	201174	c__Actinobacteria	1760	o__Bifidobacteriales	85004	f__Bifidobacteriaceae	31953	g__Bifidobacterium	1678	s__Bifidobacterium_breve	1685
NZ_CP023702.1 Streptomyces nitrosporeus strain ATCC 12769 chromosome, complete genome	0.406249	k__Bacteria	2	p__Actinobacteria	201174	c__Actinobacteria	1760	o__Streptomycetales	85011	f__Streptomycetaceae	2062	g__Streptomyces	1883	s__Streptomyces_nitrosporeus	28894
NC_014014.1 Mycoplasma crocodyli MP145, complete genome	0.406687	k__Bacteria	2	p__Tenericutes	544448	c__Mollicutes	31969	o__Mycoplasmatales	2085	f__Mycoplasmataceae	2092	g__Mycoplasma	2093	s__Mycoplasma_crocodyli	50052
NZ_CP024733.1 Prevotella intermedia strain KCOM 1741 chromosome 2, complete sequence	0.40683	k__Bacteria	2	p__Bacteroidetes	976	c__Bacteroidia	200643	o__Bacteroidales	171549	f__Prevotellaceae	171552	g__Prevotella	838	s__Prevotella_intermedia	28131
NZ_AP014509.1 Thermotoga caldifontis AZM44c09 DNA, complete genome	0.406966	k__Bacteria	2	p__Thermotogae	200918	c__Thermotogae	188708	o__Thermotogales	2419	f__Thermotogaceae	188709	g__Thermotoga	2335	s__Thermotoga_caldifontis	1508419
NZ_CP012390.1 Lawsonella clevelandensis strain X1698 chromosome, complete genome	0.407278	k__Bacteria	2	p__Actinobacteria	201174	c__Actinobacteria	1760	o__Corynebacteriales	85007	-	-	g__Lawsonella	1847725	s__Lawsonella_clevelandensis	1528099
NZ_CP024595.1 Porphyromonas gingivalis strain KCOM 3001 chromosome, complete genome	0.4079	k__Bacteria	2	p__Bacteroidetes	976	c__Bacteroidia	200643	o__Bacteroidales	171549	f__Porphyromonadaceae	171551	g__Porphyromonas	836	s__Porphyromonas_gingivalis	837
NZ_CP021392.1 Bifidobacterium breve strain NRBB51 chromosome, complete genome	0.407947	k__Bacteria	2	p__Actinobacteria	201174	c__Actinobacteria	1760	o__Bifidobacteriales	85004	f__Bifidobacteriaceae	31953	g__Bifidobacterium	1678	s__Bifidobacterium_breve	1685
NZ_CP015639.1 Pseudomonas lurida strain L228 chromosome, complete genome	0.408069	k__Bacteria	2	p__Proteobacteria	1224	c__Gammaproteobacteria	1236	o__Pseudomonadales	72274	f__Pseudomonadaceae	135621	g__Pseudomonas	286	s__Pseudomonas_lurida	244566
NZ_CP036220.1 Mycobacterium avium subsp. hominissuis strain mc2 2500 chromosome, complete genome	0.408231	k__Bacteria	2	p__Actinobacteria	201174	c__Actinobacteria	1760	o__Corynebacteriales	85007	f__Mycobacteriaceae	1762	g__Mycobacterium	1763	s__Mycobacterium_avium_subsp._hominissuis	439334
NC_006526.2 Zymomonas mobilis subsp. mobilis ZM4, complete genome	0.408488	k__Bacteria	2	p__Proteobacteria	1224	c__Alphaproteobacteria	28211	o__Sphingomonadales	204457	f__Sphingomonadaceae	41297	g__Zymomonas	541	s__Zymomonas_mobilis_subsp._mobilis	120045
NZ_CP035713.1 Zymomonas mobilis strain ER79ag chromosome, complete genome	0.408489	k__Bacteria	2	p__Proteobacteria	1224	c__Alphaproteobacteria	28211	o__Sphingomonadales	204457	f__Sphingomonadaceae	41297	g__Zymomonas	541	s__Zymomonas_mobilis	542
NZ_CP035712.1 Zymomonas mobilis strain ZM4* chromosome, complete genome	0.408489	k__Bacteria	2	p__Proteobacteria	1224	c__Alphaproteobacteria	28211	o__Sphingomonadales	204457	f__Sphingomonadaceae	41297	g__Zymomonas	541	s__Zymomonas_mobilis	542
NZ_CP035711.1 Zymomonas mobilis subsp. mobilis ZM4 = ATCC 31821 strain ZM4 chromosome, complete genome	0.408489	k__Bacteria	2	p__Proteobacteria	1224	c__Alphaproteobacteria	28211	o__Sphingomonadales	204457	f__Sphingomonadaceae	41297	g__Zymomonas	541	s__Zymomonas_mobilis_subsp._mobilis	120045
NC_020895.1 Streptomyces hygroscopicus subsp. jinggangensis TL01, complete genome	0.408532	k__Bacteria	2	p__Actinobacteria	201174	c__Actinobacteria	1760	o__Streptomycetales	85011	f__Streptomycetaceae	2062	g__Streptomyces	1883	s__Streptomyces_hygroscopicus_subsp._jinggangensis	311982
NZ_CP011733.1 Bordetella pertussis strain I350, complete genome	0.409014	k__Bacteria	2	p__Proteobacteria	1224	c__Betaproteobacteria	28216	o__Burkholderiales	80840	f__Alcaligenaceae	506	g__Bordetella	517	s__Bordetella_pertussis	520
NZ_CP012131.1 Bordetella pertussis strain I150, complete genome	0.409015	k__Bacteria	2	p__Proteobacteria	1224	c__Betaproteobacteria	28216	o__Burkholderiales	80840	f__Alcaligenaceae	506	g__Bordetella	517	s__Bordetella_pertussis	520
NC_016642.1 Pseudovibrio sp. FO-BEG1, complete genome	0.409082	k__Bacteria	2	p__Proteobacteria	1224	c__Alphaproteobacteria	28211	o__Rhodobacterales	204455	f__Rhodobacteraceae	31989	g__Pseudovibrio	258255	s__Pseudovibrio_sp._FO-BEG1	911045
NZ_CP025523.1 Bordetella pertussis strain F569 chromosome, complete genome	0.40943	k__Bacteria	2	p__Proteobacteria	1224	c__Betaproteobacteria	28216	o__Burkholderiales	80840	f__Alcaligenaceae	506	g__Bordetella	517	s__Bordetella_pertussis	520
NZ_CP021402.1 Bordetella pertussis strain H696 chromosome, complete genome	0.409444	k__Bacteria	2	p__Proteobacteria	1224	c__Betaproteobacteria	28216	o__Burkholderiales	80840	f__Alcaligenaceae	506	g__Bordetella	517	s__Bordetella_pertussis	520
NZ_CP025369.1 Bordetella pertussis strain I223 chromosome, complete genome	0.409495	k__Bacteria	2	p__Proteobacteria	1224	c__Betaproteobacteria	28216	o__Burkholderiales	80840	f__Alcaligenaceae	506	g__Bordetella	517	s__Bordetella_pertussis	520
NZ_CP011691.1 Bordetella pertussis strain D502, complete genome	0.40964	k__Bacteria	2	p__Proteobacteria	1224	c__Betaproteobacteria	28216	o__Burkholderiales	80840	f__Alcaligenaceae	506	g__Bordetella	517	s__Bordetella_pertussis	520
NC_004572.3 Tropheryma whipplei str. Twist, complete genome	0.409791	k__Bacteria	2	p__Actinobacteria	201174	c__Actinobacteria	1760	o__Micrococcales	85006	-	-	g__Tropheryma	2038	s__Tropheryma_whipplei	2039
NZ_CP029601.1 Streptomyces sp. WAC 01438 chromosome, complete genome	0.410404	k__Bacteria	2	p__Actinobacteria	201174	c__Actinobacteria	1760	o__Streptomycetales	85011	f__Streptomycetaceae	2062	g__Streptomyces	1883	s__Streptomyces_sp._WAC_01438	2203204
NZ_CP034328.1 Tabrizicola sp. K13M18 chromosome, complete genome	0.410588	k__Bacteria	2	p__Proteobacteria	1224	c__Alphaproteobacteria	28211	o__Rhodobacterales	204455	f__Rhodobacteraceae	31989	g__Tabrizicola	1443919	s__Tabrizicola_sp._K13M18	2494374
NZ_CP024594.1 Porphyromonas gingivalis strain KCOM 2805 chromosome, complete genome	0.410807	k__Bacteria	2	p__Bacteroidetes	976	c__Bacteroidia	200643	o__Bacteroidales	171549	f__Porphyromonadaceae	171551	g__Porphyromonas	836	s__Porphyromonas_gingivalis	837
NZ_CP007585.1 Mycoplasma flocculare ATCC 27399, complete genome	0.410854	k__Bacteria	2	p__Tenericutes	544448	c__Mollicutes	31969	o__Mycoplasmatales	2085	f__Mycoplasmataceae	2092	g__Mycoplasma	2093	s__Mycoplasma_flocculare	2128
NC_015510.1 Haliscomenobacter hydrossis DSM 1100, complete genome	0.410909	k__Bacteria	2	p__Bacteroidetes	976	c__Saprospiria	1937959	o__Saprospirales	1936988	f__Haliscomenobacteraceae	1937961	g__Haliscomenobacter	2349	s__Haliscomenobacter_hydrossis	2350
NZ_CP036291.1 Planctomycetes bacterium Pla175 chromosome, complete genome	0.410959	k__Bacteria	2	p__Planctomycetes	203682	-	-	-	-	-	-	-	-	s__Planctomycetes_bacterium_Pla175	2528009
NZ_CP023298.1 Actinoplanes sp. SE50 chromosome, complete genome	0.411278	k__Bacteria	2	p__Actinobacteria	201174	c__Actinobacteria	1760	o__Micromonosporales	85008	f__Micromonosporaceae	28056	g__Actinoplanes	1865	s__Actinoplanes_sp._SE50	2033844
NZ_HF545617.1 Ruminococcus bicirculans chromosome II, complete genome	0.412301	k__Bacteria	2	p__Firmicutes	1239	c__Clostridia	186801	o__Clostridiales	186802	f__Ruminococcaceae	541000	g__Ruminococcus	1263	s__Ruminococcus_bicirculans	1160721
NZ_CP007207.1 Flavobacterium psychrophilum FPG3, complete genome	0.412385	k__Bacteria	2	p__Bacteroidetes	976	c__Flavobacteriia	117743	o__Flavobacteriales	200644	f__Flavobacteriaceae	49546	g__Flavobacterium	237	s__Flavobacterium_psychrophilum	96345
NC_017521.1 Mycoplasma leachii 99/014/6 complete genome	0.412885	k__Bacteria	2	p__Tenericutes	544448	c__Mollicutes	31969	o__Mycoplasmatales	2085	f__Mycoplasmataceae	2092	g__Mycoplasma	2093	s__Mycoplasma_leachii	2105
NC_007332.1 Mycoplasma hyopneumoniae 7448, complete genome	0.413008	k__Bacteria	2	p__Tenericutes	544448	c__Mollicutes	31969	o__Mycoplasmatales	2085	f__Mycoplasmataceae	2092	g__Mycoplasma	2093	s__Mycoplasma_hyopneumoniae	2099
NZ_CP010413.1 Bifidobacterium breve strain BR3, complete genome	0.413033	k__Bacteria	2	p__Actinobacteria	201174	c__Actinobacteria	1760	o__Bifidobacteriales	85004	f__Bifidobacteriaceae	31953	g__Bifidobacterium	1678	s__Bifidobacterium_breve	1685
NZ_CP031239.1 Haemophilus influenzae strain M13034 chromosome, complete genome	0.41315	k__Bacteria	2	p__Proteobacteria	1224	c__Gammaproteobacteria	1236	o__Pasteurellales	135625	f__Pasteurellaceae	712	g__Haemophilus	724	s__Haemophilus_influenzae	727
NZ_CP023149.1 Mycobacterium intracellulare strain FLAC0181 chromosome, complete genome	0.413257	k__Bacteria	2	p__Actinobacteria	201174	c__Actinobacteria	1760	o__Corynebacteriales	85007	f__Mycobacteriaceae	1762	g__Mycobacterium	1763	s__Mycobacterium_intracellulare	1767
NZ_CP009360.3 Mycobacterium avium subsp. hominissuis strain OCU464 chromosome, complete genome	0.413269	k__Bacteria	2	p__Actinobacteria	201174	c__Actinobacteria	1760	o__Corynebacteriales	85007	f__Mycobacteriaceae	1762	g__Mycobacterium	1763	s__Mycobacterium_avium_subsp._hominissuis	439334
NZ_CP033909.1 Mycobacterium avium subsp. paratuberculosis strain MAPK_JJ1/13 chromosome, complete genome	0.413339	k__Bacteria	2	p__Actinobacteria	201174	c__Actinobacteria	1760	o__Corynebacteriales	85007	f__Mycobacteriaceae	1762	g__Mycobacterium	1763	s__Mycobacterium_avium_subsp._paratuberculosis	1770
NZ_CP024170.1 Microbacterium sp. Y-01 chromosome, complete genome	0.413563	k__Bacteria	2	p__Actinobacteria	201174	c__Actinobacteria	1760	o__Micrococcales	85006	f__Microbacteriaceae	85023	g__Microbacterium	33882	s__Microbacterium_sp._Y-01	2048898
NZ_CP034447.1 Mesorhizobium sp. M1E.F.Ca.ET.045.02.1.1 chromosome, complete genome	0.413696	k__Bacteria	2	p__Proteobacteria	1224	c__Alphaproteobacteria	28211	o__Rhizobiales	356	f__Phyllobacteriaceae	69277	g__Mesorhizobium	68287	s__Mesorhizobium_sp._M1E.F.Ca.ET.045.02.1.1	2493672
NZ_CP010962.1 Bordetella pertussis strain H627, complete genome	0.413886	k__Bacteria	2	p__Proteobacteria	1224	c__Betaproteobacteria	28216	o__Burkholderiales	80840	f__Alcaligenaceae	506	g__Bordetella	517	s__Bordetella_pertussis	520
NZ_CP018970.1 Escherichia coli strain Ecol_542 chromosome, complete genome	0.414497	k__Bacteria	2	p__Proteobacteria	1224	c__Gammaproteobacteria	1236	o__Enterobacterales	91347	f__Enterobacteriaceae	543	g__Escherichia	561	s__Escherichia_coli	562
NZ_AP014598.1 Prevotella intermedia DNA, complete genome, strain: OMA14, chromosome: II	0.414816	k__Bacteria	2	p__Bacteroidetes	976	c__Bacteroidia	200643	o__Bacteroidales	171549	f__Prevotellaceae	171552	g__Prevotella	838	s__Prevotella_intermedia	28131
NZ_CP041091.1 Nocardioides sp. KUDC 5002 chromosome, complete genome	0.414948	k__Bacteria	2	p__Actinobacteria	201174	c__Actinobacteria	1760	o__Propionibacteriales	85009	f__Nocardioidaceae	85015	g__Nocardioides	1839	s__Nocardioides_sp._KUDC_5002	2589074
NC_018612.1 Mycobacterium indicus pranii MTCC 9506, complete genome	0.415101	k__Bacteria	2	p__Actinobacteria	201174	c__Actinobacteria	1760	o__Corynebacteriales	85007	f__Mycobacteriaceae	1762	g__Mycobacterium	1763	s__Mycobacterium_intracellulare_subsp._intracellulare	35617
NZ_CP019449.1 Sphingopyxis sp. QXT-31, complete genome	0.4154	k__Bacteria	2	p__Proteobacteria	1224	c__Alphaproteobacteria	28211	o__Sphingomonadales	204457	f__Sphingomonadaceae	41297	g__Sphingopyxis	165697	s__Sphingopyxis_sp._QXT-31	1357916
NZ_CP044285.1 Hymenobacter sp. BRD72 chromosome, complete genome	0.415455	k__Bacteria	2	p__Bacteroidetes	976	c__Cytophagia	768503	o__Cytophagales	768507	f__Hymenobacteraceae	1853232	g__Hymenobacter	89966	s__Hymenobacter_sp._BRD72	2615203
NZ_CP014782.1 Shewanella psychrophila strain WP2, complete genome	0.415525	k__Bacteria	2	p__Proteobacteria	1224	c__Gammaproteobacteria	1236	o__Alteromonadales	135622	f__Shewanellaceae	267890	g__Shewanella	22	s__Shewanella_psychrophila	225848
NZ_CP018014.2 Mycobacterium avium subsp. hominissuis strain OCU901s_S2_2s chromosome, complete genome	0.416442	k__Bacteria	2	p__Actinobacteria	201174	c__Actinobacteria	1760	o__Corynebacteriales	85007	f__Mycobacteriaceae	1762	g__Mycobacterium	1763	s__Mycobacterium_avium_subsp._hominissuis	439334
NC_016887.1 Nocardia cyriacigeorgica GUH-2 chromosome complete genome	0.416489	k__Bacteria	2	p__Actinobacteria	201174	c__Actinobacteria	1760	o__Corynebacteriales	85007	f__Nocardiaceae	85025	g__Nocardia	1817	s__Nocardia_cyriacigeorgica	135487
NC_021089.1 Wolbachia endosymbiont of Drosophila simulans wHa, complete genome	0.41673	k__Bacteria	2	p__Proteobacteria	1224	c__Alphaproteobacteria	28211	o__Rickettsiales	766	f__Anaplasmataceae	942	g__Wolbachia	953	s__Wolbachia_endosymbiont_of_Drosophila_simulans	77038
NC_014973.1 Geobacter sp. M18, complete genome	0.416871	k__Bacteria	2	p__Proteobacteria	1224	c__Deltaproteobacteria	28221	o__Desulfuromonadales	69541	f__Geobacteraceae	213422	g__Geobacter	28231	s__Geobacter_sp._M18	443143
NZ_CP031704.1 Solimonas sp. K1W22B-7 chromosome, complete genome	0.416873	k__Bacteria	2	p__Proteobacteria	1224	c__Gammaproteobacteria	1236	o__Nevskiales	1775403	f__Sinobacteraceae	568386	g__Solimonas	413435	s__Solimonas_sp._K1W22B-7	2303331
NZ_CP023689.1 Streptomyces chartreusis strain ATCC 14922 chromosome, complete genome	0.417671	k__Bacteria	2	p__Actinobacteria	201174	c__Actinobacteria	1760	o__Streptomycetales	85011	f__Streptomycetaceae	2062	g__Streptomyces	1883	s__Streptomyces_chartreusis	1969
NZ_CP023703.1 Streptomyces galilaeus strain ATCC 14969 chromosome, complete genome	0.417731	k__Bacteria	2	p__Actinobacteria	201174	c__Actinobacteria	1760	o__Streptomycetales	85011	f__Streptomycetaceae	2062	g__Streptomyces	1883	s__Streptomyces_galilaeus	33899
NZ_CP023778.1 Nocardia terpenica strain NC_YFY_NT001 chromosome, complete genome	0.418213	k__Bacteria	2	p__Actinobacteria	201174	c__Actinobacteria	1760	o__Corynebacteriales	85007	f__Nocardiaceae	85025	g__Nocardia	1817	s__Nocardia_terpenica	455432
NC_010981.1 Wolbachia endosymbiont of Culex quinquefasciatus Pel strain wPip complete genome	0.418225	k__Bacteria	2	p__Proteobacteria	1224	c__Alphaproteobacteria	28211	o__Rickettsiales	766	f__Anaplasmataceae	942	g__Wolbachia	953	s__Wolbachia_endosymbiont_of_Culex_quinquefasciatus	263437
NC_014970.1 Mycoplasma haemofelis str. Langford 1, complete genome sequence	0.418389	k__Bacteria	2	p__Tenericutes	544448	c__Mollicutes	31969	o__Mycoplasmatales	2085	f__Mycoplasmataceae	2092	g__Mycoplasma	2093	s__Mycoplasma_haemofelis	29501
NZ_CP025380.1 Bordetella pertussis strain I598 chromosome, complete genome	0.418724	k__Bacteria	2	p__Proteobacteria	1224	c__Betaproteobacteria	28216	o__Burkholderiales	80840	f__Alcaligenaceae	506	g__Bordetella	517	s__Bordetella_pertussis	520
NZ_CP010847.1 Bordetella pertussis strain H622, complete genome	0.418753	k__Bacteria	2	p__Proteobacteria	1224	c__Betaproteobacteria	28216	o__Burkholderiales	80840	f__Alcaligenaceae	506	g__Bordetella	517	s__Bordetella_pertussis	520
NZ_CP025352.1 Bordetella pertussis strain H920 chromosome, complete genome	0.418831	k__Bacteria	2	p__Proteobacteria	1224	c__Betaproteobacteria	28216	o__Burkholderiales	80840	f__Alcaligenaceae	506	g__Bordetella	517	s__Bordetella_pertussis	520
NZ_AP020326.1 Mycobacterium avium subsp. hominissuis JP-H-1 DNA, complete genome	0.418833	k__Bacteria	2	p__Actinobacteria	201174	c__Actinobacteria	1760	o__Corynebacteriales	85007	f__Mycobacteriaceae	1762	g__Mycobacterium	1763	s__Mycobacterium_avium_subsp._hominissuis	439334
NZ_CP011444.1 Bordetella pertussis strain B3585, complete genome	0.41886	k__Bacteria	2	p__Proteobacteria	1224	c__Betaproteobacteria	28216	o__Burkholderiales	80840	f__Alcaligenaceae	506	g__Bordetella	517	s__Bordetella_pertussis	520
NZ_CP011241.1 Bordetella pertussis strain I112, complete genome	0.41886	k__Bacteria	2	p__Proteobacteria	1224	c__Betaproteobacteria	28216	o__Burkholderiales	80840	f__Alcaligenaceae	506	g__Bordetella	517	s__Bordetella_pertussis	520
NZ_CP011719.1 Bordetella pertussis strain I111, complete genome	0.41886	k__Bacteria	2	p__Proteobacteria	1224	c__Betaproteobacteria	28216	o__Burkholderiales	80840	f__Alcaligenaceae	506	g__Bordetella	517	s__Bordetella_pertussis	520
NZ_CP013093.1 Bordetella pertussis strain J194, complete genome	0.418861	k__Bacteria	2	p__Proteobacteria	1224	c__Betaproteobacteria	28216	o__Burkholderiales	80840	f__Alcaligenaceae	506	g__Bordetella	517	s__Bordetella_pertussis	520
NZ_CP025343.1 Bordetella pertussis strain J185 chromosome, complete genome	0.418861	k__Bacteria	2	p__Proteobacteria	1224	c__Betaproteobacteria	28216	o__Burkholderiales	80840	f__Alcaligenaceae	506	g__Bordetella	517	s__Bordetella_pertussis	520
NZ_CP025375.1 Bordetella pertussis strain I439 chromosome, complete genome	0.418861	k__Bacteria	2	p__Proteobacteria	1224	c__Betaproteobacteria	28216	o__Burkholderiales	80840	f__Alcaligenaceae	506	g__Bordetella	517	s__Bordetella_pertussis	520
NZ_CP026435.1 Bordetella pertussis strain J354 chromosome, complete genome	0.418861	k__Bacteria	2	p__Proteobacteria	1224	c__Betaproteobacteria	28216	o__Burkholderiales	80840	f__Alcaligenaceae	506	g__Bordetella	517	s__Bordetella_pertussis	520
NZ_CP025377.1 Bordetella pertussis strain I323 chromosome, complete genome	0.418862	k__Bacteria	2	p__Proteobacteria	1224	c__Betaproteobacteria	28216	o__Burkholderiales	80840	f__Alcaligenaceae	506	g__Bordetella	517	s__Bordetella_pertussis	520
NZ_CP017924.1 Bordetella pertussis strain J173, complete genome	0.418863	k__Bacteria	2	p__Proteobacteria	1224	c__Betaproteobacteria	28216	o__Burkholderiales	80840	f__Alcaligenaceae	506	g__Bordetella	517	s__Bordetella_pertussis	520
NZ_CP011711.1 Bordetella pertussis strain H878, complete genome	0.418866	k__Bacteria	2	p__Proteobacteria	1224	c__Betaproteobacteria	28216	o__Burkholderiales	80840	f__Alcaligenaceae	506	g__Bordetella	517	s__Bordetella_pertussis	520
NZ_CP018040.1 Bordetella pertussis strain J304 chromosome, complete genome	0.418912	k__Bacteria	2	p__Proteobacteria	1224	c__Betaproteobacteria	28216	o__Burkholderiales	80840	f__Alcaligenaceae	506	g__Bordetella	517	s__Bordetella_pertussis	520
NC_009719.1 Parvibaculum lavamentivorans DS-1, complete genome	0.418929	k__Bacteria	2	p__Proteobacteria	1224	c__Alphaproteobacteria	28211	o__Rhizobiales	356	f__Rhodobiaceae	119043	g__Parvibaculum	256616	s__Parvibaculum_lavamentivorans	256618
NZ_CP026623.1 Bordetella pertussis strain J527 chromosome, complete genome	0.41897	k__Bacteria	2	p__Proteobacteria	1224	c__Betaproteobacteria	28216	o__Burkholderiales	80840	f__Alcaligenaceae	506	g__Bordetella	517	s__Bordetella_pertussis	520
NZ_CP013880.1 Bordetella pertussis strain H540, complete genome	0.418972	k__Bacteria	2	p__Proteobacteria	1224	c__Betaproteobacteria	28216	o__Burkholderiales	80840	f__Alcaligenaceae	506	g__Bordetella	517	s__Bordetella_pertussis	520
NZ_CP011235.1 Bordetella pertussis strain H834, complete genome	0.419134	k__Bacteria	2	p__Proteobacteria	1224	c__Betaproteobacteria	28216	o__Burkholderiales	80840	f__Alcaligenaceae	506	g__Bordetella	517	s__Bordetella_pertussis	520
NZ_CP011687.1 Bordetella pertussis strain C505, complete genome	0.419177	k__Bacteria	2	p__Proteobacteria	1224	c__Betaproteobacteria	28216	o__Burkholderiales	80840	f__Alcaligenaceae	506	g__Bordetella	517	s__Bordetella_pertussis	520
NZ_CP011194.1 Bordetella pertussis strain H800, complete genome	0.419276	k__Bacteria	2	p__Proteobacteria	1224	c__Betaproteobacteria	28216	o__Burkholderiales	80840	f__Alcaligenaceae	506	g__Bordetella	517	s__Bordetella_pertussis	520
NZ_CP011172.1 Bordetella pertussis strain E555, complete genome	0.419286	k__Bacteria	2	p__Proteobacteria	1224	c__Betaproteobacteria	28216	o__Burkholderiales	80840	f__Alcaligenaceae	506	g__Bordetella	517	s__Bordetella_pertussis	520
NZ_CP006712.1 Bifidobacterium breve JCM 7017, complete genome	0.419412	k__Bacteria	2	p__Actinobacteria	201174	c__Actinobacteria	1760	o__Bifidobacteriales	85004	f__Bifidobacteriaceae	31953	g__Bifidobacterium	1678	s__Bifidobacterium_breve	1685
NZ_CP014153.1 Bordetella pertussis strain FDAARGOS_179 chromosome, complete genome	0.419424	k__Bacteria	2	p__Proteobacteria	1224	c__Betaproteobacteria	28216	o__Burkholderiales	80840	f__Alcaligenaceae	506	g__Bordetella	517	s__Bordetella_pertussis	520
NZ_CP010967.1 Thermotoga maritima strain Tma200, complete genome	0.419449	k__Bacteria	2	p__Thermotogae	200918	c__Thermotogae	188708	o__Thermotogales	2419	f__Thermotogaceae	188709	g__Thermotoga	2335	s__Thermotoga_maritima	2336
NZ_CP021053.1 Zymomonas mobilis subsp. mobilis strain NRRL B-1960, complete genome	0.420374	k__Bacteria	2	p__Proteobacteria	1224	c__Alphaproteobacteria	28211	o__Sphingomonadales	204457	f__Sphingomonadaceae	41297	g__Zymomonas	541	s__Zymomonas_mobilis_subsp._mobilis	120045
NZ_CP034158.1 Chryseobacterium sp. H3001 chromosome, complete genome	0.421098	k__Bacteria	2	p__Bacteroidetes	976	c__Flavobacteriia	117743	o__Flavobacteriales	200644	f__Flavobacteriaceae	49546	g__Chryseobacterium	59732	s__Chryseobacterium_sp._H3001	2487073
NZ_CP015318.1 Mesorhizobium amorphae CCNWGS0123, complete genome	0.421169	k__Bacteria	2	p__Proteobacteria	1224	c__Alphaproteobacteria	28211	o__Rhizobiales	356	f__Phyllobacteriaceae	69277	g__Mesorhizobium	68287	s__Mesorhizobium_amorphae	71433
NZ_CP021120.1 Wolbachia endosymbiont of Chrysomya megacephala isolate wMeg chromosome, complete genome	0.421246	k__Bacteria	2	p__Proteobacteria	1224	c__Alphaproteobacteria	28211	o__Rickettsiales	766	f__Anaplasmataceae	942	g__Wolbachia	953	s__Wolbachia_endosymbiont_of_Chrysomya_megacephala	1335053
NZ_CP018020.2 Mycobacterium avium subsp. hominissuis strain OCU873s_P7_4s chromosome, complete genome	0.421696	k__Bacteria	2	p__Actinobacteria	201174	c__Actinobacteria	1760	o__Corynebacteriales	85007	f__Mycobacteriaceae	1762	g__Mycobacterium	1763	s__Mycobacterium_avium_subsp._hominissuis	439334
NZ_CP020347.1 Pasteurella multocida subsp. septica strain CIRMBP-0873 chromosome, complete genome	0.421799	k__Bacteria	2	p__Proteobacteria	1224	c__Gammaproteobacteria	1236	o__Pasteurellales	135625	f__Pasteurellaceae	712	g__Pasteurella	745	s__Pasteurella_multocida_subsp._septica	115545
NZ_CP018228.1 Rhizobium leguminosarum strain Vaf-108, complete genome	0.421883	k__Bacteria	2	p__Proteobacteria	1224	c__Alphaproteobacteria	28211	o__Rhizobiales	356	f__Rhizobiaceae	82115	g__Rhizobium	379	s__Rhizobium_leguminosarum	384
NZ_CP021559.1 Bifidobacterium breve strain CNCM I-4321 chromosome, complete genome	0.421932	k__Bacteria	2	p__Actinobacteria	201174	c__Actinobacteria	1760	o__Bifidobacteriales	85004	f__Bifidobacteriaceae	31953	g__Bifidobacterium	1678	s__Bifidobacterium_breve	1685
NZ_CP024593.1 Porphyromonas gingivalis strain KCOM 2804 chromosome, complete genome	0.422114	k__Bacteria	2	p__Bacteroidetes	976	c__Bacteroidia	200643	o__Bacteroidales	171549	f__Porphyromonadaceae	171551	g__Porphyromonas	836	s__Porphyromonas_gingivalis	837
NZ_CP026121.1 Streptomyces sp. Go-475 chromosome, complete genome	0.422374	k__Bacteria	2	p__Actinobacteria	201174	c__Actinobacteria	1760	o__Streptomycetales	85011	f__Streptomycetaceae	2062	g__Streptomyces	1883	s__Streptomyces_sp._Go-475	2072505
NZ_CP021744.1 Streptomyces albireticuli strain MDJK11 chromosome, complete genome	0.422375	k__Bacteria	2	p__Actinobacteria	201174	c__Actinobacteria	1760	o__Streptomycetales	85011	f__Streptomycetaceae	2062	g__Streptomyces	1883	s__Streptomyces_albireticuli	1940
NZ_CP017248.1 Streptomyces puniciscabiei strain TW1S1 chromosome, complete genome	0.422726	k__Bacteria	2	p__Actinobacteria	201174	c__Actinobacteria	1760	o__Streptomycetales	85011	f__Streptomycetaceae	2062	g__Streptomyces	1883	s__Streptomyces_puniciscabiei	164348
NZ_CP030239.1 Paracoccus mutanolyticus strain RSP-02 chromosome, complete genome	0.423121	k__Bacteria	2	p__Proteobacteria	1224	c__Alphaproteobacteria	28211	o__Rhodobacterales	204455	f__Rhodobacteraceae	31989	g__Paracoccus	265	s__Paracoccus_mutanolyticus	1499308
NZ_CP004391.1 Pasteurella multocida subsp. multocida OH4807, complete genome	0.423256	k__Bacteria	2	p__Proteobacteria	1224	c__Gammaproteobacteria	1236	o__Pasteurellales	135625	f__Pasteurellaceae	712	g__Pasteurella	745	s__Pasteurella_multocida_subsp._multocida	44283
NZ_CP011240.1 Bordetella pertussis strain I075, complete genome	0.423733	k__Bacteria	2	p__Proteobacteria	1224	c__Betaproteobacteria	28216	o__Burkholderiales	80840	f__Alcaligenaceae	506	g__Bordetella	517	s__Bordetella_pertussis	520
NC_021715.1 Mycobacterium intracellulare subsp. yongonense 05-1390, complete sequence	0.423834	k__Bacteria	2	p__Actinobacteria	201174	c__Actinobacteria	1760	o__Corynebacteriales	85007	f__Mycobacteriaceae	1762	g__Mycobacterium	1763	s__Mycobacterium_intracellulare_subsp._yongonense	1203599
NZ_CP036290.1 Planctomycetes bacterium Pla163 chromosome, complete genome	0.423836	k__Bacteria	2	p__Planctomycetes	203682	-	-	-	-	-	-	-	-	s__Planctomycetes_bacterium_Pla163	2528008
NZ_CP011732.1 Bordetella pertussis strain I331, complete genome	0.423956	k__Bacteria	2	p__Proteobacteria	1224	c__Betaproteobacteria	28216	o__Burkholderiales	80840	f__Alcaligenaceae	506	g__Bordetella	517	s__Bordetella_pertussis	520
NZ_CP029815.1 Blattabacterium punctulatus strain CPUmc chromosome, complete genome	0.423991	k__Bacteria	2	p__Bacteroidetes	976	c__Flavobacteriia	117743	o__Flavobacteriales	200644	f__Blattabacteriaceae	39782	g__Blattabacterium	34098	s__Blattabacterium_punctulatus	164514
NZ_CP011183.1 Bordetella pertussis strain H520, complete genome	0.424115	k__Bacteria	2	p__Proteobacteria	1224	c__Betaproteobacteria	28216	o__Burkholderiales	80840	f__Alcaligenaceae	506	g__Bordetella	517	s__Bordetella_pertussis	520
NZ_CP001668.1 Mycoplasma mycoides subsp. capri str. GM12 transgenic clone deltatypeIIIres, complete genome	0.424125	k__Bacteria	2	p__Tenericutes	544448	c__Mollicutes	31969	o__Mycoplasmatales	2085	f__Mycoplasmataceae	2092	g__Mycoplasma	2093	s__Mycoplasma_mycoides_subsp._capri	40477
NZ_CP029813.1 Blattabacterium punctulatus strain CPUbt chromosome, complete genome	0.424168	k__Bacteria	2	p__Bacteroidetes	976	c__Flavobacteriia	117743	o__Flavobacteriales	200644	f__Blattabacteriaceae	39782	g__Blattabacterium	34098	s__Blattabacterium_punctulatus	164514
NZ_CP007229.1 Mycoplasma dispar strain ATCC 27140, complete genome	0.424179	k__Bacteria	2	p__Tenericutes	544448	c__Mollicutes	31969	o__Mycoplasmatales	2085	f__Mycoplasmataceae	2092	g__Mycoplasma	2093	s__Mycoplasma_dispar	86660
NZ_CP029814.1 Blattabacterium punctulatus strain CPUmp chromosome, complete genome	0.424371	k__Bacteria	2	p__Bacteroidetes	976	c__Flavobacteriia	117743	o__Flavobacteriales	200644	f__Blattabacteriaceae	39782	g__Blattabacterium	34098	s__Blattabacterium_punctulatus	164514
NZ_CP019914.1 Brachyspira hampsonii strain NSH-16 chromosome, complete genome	0.426381	k__Bacteria	2	p__Spirochaetes	203691	c__Spirochaetia	203692	o__Brachyspirales	1643686	f__Brachyspiraceae	143786	g__Brachyspira	29521	s__Brachyspira_hampsonii	1287055
NC_011653.1 Thermosipho africanus TCF52B, complete genome	0.426448	k__Bacteria	2	p__Thermotogae	200918	c__Thermotogae	188708	o__Thermotogales	2419	f__Fervidobacteriaceae	1643950	g__Thermosipho	2420	s__Thermosipho_africanus	2421
NZ_CP040635.1 Acidipropionibacterium jensenii strain FAM 19038 chromosome, complete genome	0.426751	k__Bacteria	2	p__Actinobacteria	201174	c__Actinobacteria	1760	o__Propionibacteriales	85009	f__Propionibacteriaceae	31957	g__Acidipropionibacterium	1912215	s__Acidipropionibacterium_jensenii	1749
NZ_CP010989.1 Pseudonocardia sp. EC080625-04, complete genome	0.427004	k__Bacteria	2	p__Actinobacteria	201174	c__Actinobacteria	1760	o__Pseudonocardiales	85010	f__Pseudonocardiaceae	2070	g__Pseudonocardia	1847	s__Pseudonocardia_sp._EC080625-04	1096868
NZ_CP041173.1 Salmonella enterica subsp. enterica serovar Enteritidis strain SJTUF12519v2 chromosome, complete genome	0.427357	k__Bacteria	2	p__Proteobacteria	1224	c__Gammaproteobacteria	1236	o__Enterobacterales	91347	f__Enterobacteriaceae	543	g__Salmonella	590	s__Salmonella_enterica_subsp._enterica	59201
NZ_CP043028.1 Pseudobutyrivibrio xylanivorans strain MA3014 chromosome 1, complete sequence	0.427795	k__Bacteria	2	p__Firmicutes	1239	c__Clostridia	186801	o__Clostridiales	186802	f__Lachnospiraceae	186803	g__Pseudobutyrivibrio	46205	s__Pseudobutyrivibrio_xylanivorans	185007
NZ_CP015765.1 Bordetella pertussis strain VA-09, complete genome	0.427906	k__Bacteria	2	p__Proteobacteria	1224	c__Betaproteobacteria	28216	o__Burkholderiales	80840	f__Alcaligenaceae	506	g__Bordetella	517	s__Bordetella_pertussis	520
NZ_CP026900.1 Bordetella pertussis strain J656 chromosome, complete genome	0.428352	k__Bacteria	2	p__Proteobacteria	1224	c__Betaproteobacteria	28216	o__Burkholderiales	80840	f__Alcaligenaceae	506	g__Bordetella	517	s__Bordetella_pertussis	520
NZ_CP012081.1 Bordetella pertussis strain I351, complete genome	0.428354	k__Bacteria	2	p__Proteobacteria	1224	c__Betaproteobacteria	28216	o__Burkholderiales	80840	f__Alcaligenaceae	506	g__Bordetella	517	s__Bordetella_pertussis	520
NZ_CP026898.1 Bordetella pertussis strain J667 chromosome, complete genome	0.428354	k__Bacteria	2	p__Proteobacteria	1224	c__Betaproteobacteria	28216	o__Burkholderiales	80840	f__Alcaligenaceae	506	g__Bordetella	517	s__Bordetella_pertussis	520
NZ_CP011689.1 Bordetella pertussis strain D175, complete genome	0.428379	k__Bacteria	2	p__Proteobacteria	1224	c__Betaproteobacteria	28216	o__Burkholderiales	80840	f__Alcaligenaceae	506	g__Bordetella	517	s__Bordetella_pertussis	520
NZ_CP011178.1 Bordetella pertussis strain F658, complete genome	0.428486	k__Bacteria	2	p__Proteobacteria	1224	c__Betaproteobacteria	28216	o__Burkholderiales	80840	f__Alcaligenaceae	506	g__Bordetella	517	s__Bordetella_pertussis	520
NZ_CP025477.1 Bordetella pertussis strain I859 chromosome, complete genome	0.428491	k__Bacteria	2	p__Proteobacteria	1224	c__Betaproteobacteria	28216	o__Burkholderiales	80840	f__Alcaligenaceae	506	g__Bordetella	517	s__Bordetella_pertussis	520
NZ_CP013887.1 Bordetella pertussis strain J103, complete genome	0.428493	k__Bacteria	2	p__Proteobacteria	1224	c__Betaproteobacteria	28216	o__Burkholderiales	80840	f__Alcaligenaceae	506	g__Bordetella	517	s__Bordetella_pertussis	520
NZ_CP011741.1 Bordetella pertussis strain I728, complete genome	0.428495	k__Bacteria	2	p__Proteobacteria	1224	c__Betaproteobacteria	28216	o__Burkholderiales	80840	f__Alcaligenaceae	506	g__Bordetella	517	s__Bordetella_pertussis	520
NZ_CP017121.1 Bordetella pertussis strain J172 chromosome, complete genome	0.428498	k__Bacteria	2	p__Proteobacteria	1224	c__Betaproteobacteria	28216	o__Burkholderiales	80840	f__Alcaligenaceae	506	g__Bordetella	517	s__Bordetella_pertussis	520
NZ_CP026625.1 Bordetella pertussis strain J524 chromosome, complete genome	0.428511	k__Bacteria	2	p__Proteobacteria	1224	c__Betaproteobacteria	28216	o__Burkholderiales	80840	f__Alcaligenaceae	506	g__Bordetella	517	s__Bordetella_pertussis	520
NZ_CP011180.1 Bordetella pertussis strain F684, complete genome	0.428597	k__Bacteria	2	p__Proteobacteria	1224	c__Betaproteobacteria	28216	o__Burkholderiales	80840	f__Alcaligenaceae	506	g__Bordetella	517	s__Bordetella_pertussis	520
NZ_CP011729.1 Bordetella pertussis strain I289, complete genome	0.4286	k__Bacteria	2	p__Proteobacteria	1224	c__Betaproteobacteria	28216	o__Burkholderiales	80840	f__Alcaligenaceae	506	g__Bordetella	517	s__Bordetella_pertussis	520
NZ_CP013901.1 Bordetella pertussis strain J175, complete genome	0.4286	k__Bacteria	2	p__Proteobacteria	1224	c__Betaproteobacteria	28216	o__Burkholderiales	80840	f__Alcaligenaceae	506	g__Bordetella	517	s__Bordetella_pertussis	520
NZ_CP011206.1 Bordetella pertussis strain I915, complete genome	0.428601	k__Bacteria	2	p__Proteobacteria	1224	c__Betaproteobacteria	28216	o__Burkholderiales	80840	f__Alcaligenaceae	506	g__Bordetella	517	s__Bordetella_pertussis	520
NZ_CP017926.1 Bordetella pertussis strain J230, complete genome	0.428601	k__Bacteria	2	p__Proteobacteria	1224	c__Betaproteobacteria	28216	o__Burkholderiales	80840	f__Alcaligenaceae	506	g__Bordetella	517	s__Bordetella_pertussis	520
NZ_CP011767.1 Bordetella pertussis strain J110, complete genome	0.428601	k__Bacteria	2	p__Proteobacteria	1224	c__Betaproteobacteria	28216	o__Burkholderiales	80840	f__Alcaligenaceae	506	g__Bordetella	517	s__Bordetella_pertussis	520
NZ_CP011196.1 Bordetella pertussis strain H810, complete genome	0.428601	k__Bacteria	2	p__Proteobacteria	1224	c__Betaproteobacteria	28216	o__Burkholderiales	80840	f__Alcaligenaceae	506	g__Bordetella	517	s__Bordetella_pertussis	520
NZ_CP026428.1 Bordetella pertussis strain J393 chromosome, complete genome	0.428601	k__Bacteria	2	p__Proteobacteria	1224	c__Betaproteobacteria	28216	o__Burkholderiales	80840	f__Alcaligenaceae	506	g__Bordetella	517	s__Bordetella_pertussis	520
NZ_CP026664.1 Bordetella pertussis strain J390 chromosome, complete genome	0.428601	k__Bacteria	2	p__Proteobacteria	1224	c__Betaproteobacteria	28216	o__Burkholderiales	80840	f__Alcaligenaceae	506	g__Bordetella	517	s__Bordetella_pertussis	520
NZ_CP013896.1 Bordetella pertussis strain J155, complete genome	0.428602	k__Bacteria	2	p__Proteobacteria	1224	c__Betaproteobacteria	28216	o__Burkholderiales	80840	f__Alcaligenaceae	506	g__Bordetella	517	s__Bordetella_pertussis	520
NZ_CP013898.1 Bordetella pertussis strain J161, complete genome	0.428602	k__Bacteria	2	p__Proteobacteria	1224	c__Betaproteobacteria	28216	o__Burkholderiales	80840	f__Alcaligenaceae	506	g__Bordetella	517	s__Bordetella_pertussis	520
NZ_CP012088.1 Bordetella pertussis strain J107, complete genome	0.428602	k__Bacteria	2	p__Proteobacteria	1224	c__Betaproteobacteria	28216	o__Burkholderiales	80840	f__Alcaligenaceae	506	g__Bordetella	517	s__Bordetella_pertussis	520
NZ_CP026627.1 Bordetella pertussis strain J522 chromosome, complete genome	0.428602	k__Bacteria	2	p__Proteobacteria	1224	c__Betaproteobacteria	28216	o__Burkholderiales	80840	f__Alcaligenaceae	506	g__Bordetella	517	s__Bordetella_pertussis	520
NZ_CP017122.1 Bordetella pertussis strain J154 chromosome, complete genome	0.428603	k__Bacteria	2	p__Proteobacteria	1224	c__Betaproteobacteria	28216	o__Burkholderiales	80840	f__Alcaligenaceae	506	g__Bordetella	517	s__Bordetella_pertussis	520
NZ_CP017123.1 Bordetella pertussis strain J153 chromosome, complete genome	0.428603	k__Bacteria	2	p__Proteobacteria	1224	c__Betaproteobacteria	28216	o__Burkholderiales	80840	f__Alcaligenaceae	506	g__Bordetella	517	s__Bordetella_pertussis	520
NZ_CP013889.1 Bordetella pertussis strain J105, complete genome	0.428603	k__Bacteria	2	p__Proteobacteria	1224	c__Betaproteobacteria	28216	o__Burkholderiales	80840	f__Alcaligenaceae	506	g__Bordetella	517	s__Bordetella_pertussis	520
NZ_CP017162.1 Bordetella pertussis strain J109, complete genome	0.428605	k__Bacteria	2	p__Proteobacteria	1224	c__Betaproteobacteria	28216	o__Burkholderiales	80840	f__Alcaligenaceae	506	g__Bordetella	517	s__Bordetella_pertussis	520
NZ_CP026893.1 Bordetella pertussis strain J687 chromosome, complete genome	0.428605	k__Bacteria	2	p__Proteobacteria	1224	c__Betaproteobacteria	28216	o__Burkholderiales	80840	f__Alcaligenaceae	506	g__Bordetella	517	s__Bordetella_pertussis	520
NZ_CP017163.1 Bordetella pertussis strain J108, complete genome	0.428607	k__Bacteria	2	p__Proteobacteria	1224	c__Betaproteobacteria	28216	o__Burkholderiales	80840	f__Alcaligenaceae	506	g__Bordetella	517	s__Bordetella_pertussis	520
NZ_CP016960.1 Bordetella pertussis strain D735, complete genome	0.42861	k__Bacteria	2	p__Proteobacteria	1224	c__Betaproteobacteria	28216	o__Burkholderiales	80840	f__Alcaligenaceae	506	g__Bordetella	517	s__Bordetella_pertussis	520
NZ_CP013096.1 Bordetella pertussis strain J225, complete genome	0.42861	k__Bacteria	2	p__Proteobacteria	1224	c__Betaproteobacteria	28216	o__Burkholderiales	80840	f__Alcaligenaceae	506	g__Bordetella	517	s__Bordetella_pertussis	520
NC_014313.1 Hyphomicrobium denitrificans ATCC 51888, complete genome	0.428693	k__Bacteria	2	p__Proteobacteria	1224	c__Alphaproteobacteria	28211	o__Rhizobiales	356	f__Hyphomicrobiaceae	45401	g__Hyphomicrobium	81	s__Hyphomicrobium_denitrificans	53399
NZ_CP011742.1 Bordetella pertussis strain I735, complete genome	0.42871	k__Bacteria	2	p__Proteobacteria	1224	c__Betaproteobacteria	28216	o__Burkholderiales	80840	f__Alcaligenaceae	506	g__Bordetella	517	s__Bordetella_pertussis	520
NZ_CP013876.1 Bordetella pertussis strain G965 chromosome, complete genome	0.42871	k__Bacteria	2	p__Proteobacteria	1224	c__Betaproteobacteria	28216	o__Burkholderiales	80840	f__Alcaligenaceae	506	g__Bordetella	517	s__Bordetella_pertussis	520
NZ_CP011696.1 Bordetella pertussis strain H762, complete genome	0.42871	k__Bacteria	2	p__Proteobacteria	1224	c__Betaproteobacteria	28216	o__Burkholderiales	80840	f__Alcaligenaceae	506	g__Bordetella	517	s__Bordetella_pertussis	520
NZ_CP011698.1 Bordetella pertussis strain H764, complete genome	0.428711	k__Bacteria	2	p__Proteobacteria	1224	c__Betaproteobacteria	28216	o__Burkholderiales	80840	f__Alcaligenaceae	506	g__Bordetella	517	s__Bordetella_pertussis	520
NZ_CP012086.1 Bordetella pertussis strain J013, complete genome	0.428711	k__Bacteria	2	p__Proteobacteria	1224	c__Betaproteobacteria	28216	o__Burkholderiales	80840	f__Alcaligenaceae	506	g__Bordetella	517	s__Bordetella_pertussis	520
NZ_CP010254.1 Bordetella pertussis strain I476, complete genome	0.428711	k__Bacteria	2	p__Proteobacteria	1224	c__Betaproteobacteria	28216	o__Burkholderiales	80840	f__Alcaligenaceae	506	g__Bordetella	517	s__Bordetella_pertussis	520
NZ_CP013092.1 Bordetella pertussis strain J193, complete genome	0.428711	k__Bacteria	2	p__Proteobacteria	1224	c__Betaproteobacteria	28216	o__Burkholderiales	80840	f__Alcaligenaceae	506	g__Bordetella	517	s__Bordetella_pertussis	520
NZ_CP013864.1 Bordetella pertussis strain J300, complete genome	0.428711	k__Bacteria	2	p__Proteobacteria	1224	c__Betaproteobacteria	28216	o__Burkholderiales	80840	f__Alcaligenaceae	506	g__Bordetella	517	s__Bordetella_pertussis	520
NZ_CP017166.1 Bordetella pertussis strain J170, complete genome	0.428713	k__Bacteria	2	p__Proteobacteria	1224	c__Betaproteobacteria	28216	o__Burkholderiales	80840	f__Alcaligenaceae	506	g__Bordetella	517	s__Bordetella_pertussis	520
NZ_CP013951.1 Bordetella pertussis strain J096, complete genome	0.428713	k__Bacteria	2	p__Proteobacteria	1224	c__Betaproteobacteria	28216	o__Burkholderiales	80840	f__Alcaligenaceae	506	g__Bordetella	517	s__Bordetella_pertussis	520
NZ_CP011757.1 Bordetella pertussis strain J030, complete genome	0.428715	k__Bacteria	2	p__Proteobacteria	1224	c__Betaproteobacteria	28216	o__Burkholderiales	80840	f__Alcaligenaceae	506	g__Bordetella	517	s__Bordetella_pertussis	520
NZ_CP025342.1 Bordetella pertussis strain F580 chromosome, complete genome	0.428817	k__Bacteria	2	p__Proteobacteria	1224	c__Betaproteobacteria	28216	o__Burkholderiales	80840	f__Alcaligenaceae	506	g__Bordetella	517	s__Bordetella_pertussis	520
NZ_CP011735.1 Bordetella pertussis strain I379, complete genome	0.428819	k__Bacteria	2	p__Proteobacteria	1224	c__Betaproteobacteria	28216	o__Burkholderiales	80840	f__Alcaligenaceae	506	g__Bordetella	517	s__Bordetella_pertussis	520
NZ_CP011185.1 Bordetella pertussis strain H637, complete genome	0.428882	k__Bacteria	2	p__Proteobacteria	1224	c__Betaproteobacteria	28216	o__Burkholderiales	80840	f__Alcaligenaceae	506	g__Bordetella	517	s__Bordetella_pertussis	520
NZ_CP011174.1 Bordetella pertussis strain E809, complete genome	0.428928	k__Bacteria	2	p__Proteobacteria	1224	c__Betaproteobacteria	28216	o__Burkholderiales	80840	f__Alcaligenaceae	506	g__Bordetella	517	s__Bordetella_pertussis	520
NZ_CP045423.1 Microvirga sp. HR1 chromosome, complete genome	0.428977	k__Bacteria	2	p__Proteobacteria	1224	c__Alphaproteobacteria	28211	o__Rhizobiales	356	f__Methylobacteriaceae	119045	g__Microvirga	186650	s__Microvirga_sp._HR1	2651334
NZ_CP017168.1 Bordetella pertussis strain J310, complete genome	0.42904	k__Bacteria	2	p__Proteobacteria	1224	c__Betaproteobacteria	28216	o__Burkholderiales	80840	f__Alcaligenaceae	506	g__Bordetella	517	s__Bordetella_pertussis	520
NC_021191.1 Actinoplanes sp. N902-109, complete genome	0.429126	k__Bacteria	2	p__Actinobacteria	201174	c__Actinobacteria	1760	o__Micromonosporales	85008	f__Micromonosporaceae	28056	g__Actinoplanes	1865	s__Actinoplanes_sp._N902-109	649831
NZ_CP024591.1 Porphyromonas gingivalis strain KCOM 2802 chromosome, complete genome	0.429639	k__Bacteria	2	p__Bacteroidetes	976	c__Bacteroidia	200643	o__Bacteroidales	171549	f__Porphyromonadaceae	171551	g__Porphyromonas	836	s__Porphyromonas_gingivalis	837
NC_004344.2 Wigglesworthia glossinidia endosymbiont of Glossina brevipalpis DNA, complete genome	0.429969	k__Bacteria	2	p__Proteobacteria	1224	c__Gammaproteobacteria	1236	o__Enterobacterales	91347	f__Erwiniaceae	1903409	g__Wigglesworthia	51228	s__Wigglesworthia_glossinidia	51229
NC_018866.1 Dehalobacter sp. DCA, complete genome	0.429974	k__Bacteria	2	p__Firmicutes	1239	c__Clostridia	186801	o__Clostridiales	186802	f__Peptococcaceae	186807	g__Dehalobacter	56112	s__Dehalobacter_sp._DCA	1147129
NZ_CP029194.1 Streptomyces venezuelae strain ATCC 15068 chromosome, complete genome	0.429997	k__Bacteria	2	p__Actinobacteria	201174	c__Actinobacteria	1760	o__Streptomycetales	85011	f__Streptomycetaceae	2062	g__Streptomyces	1883	s__Streptomyces_venezuelae	54571
NZ_CP040255.1 Mycobacterium avium subsp. hominissuis strain 101115 chromosome, complete genome	0.430093	k__Bacteria	2	p__Actinobacteria	201174	c__Actinobacteria	1760	o__Corynebacteriales	85007	f__Mycobacteriaceae	1762	g__Mycobacterium	1763	s__Mycobacterium_avium_subsp._hominissuis	439334
NZ_CP039123.1 Streptomyces sp. SS52 chromosome, complete genome	0.430105	k__Bacteria	2	p__Actinobacteria	201174	c__Actinobacteria	1760	o__Streptomycetales	85011	f__Streptomycetaceae	2062	g__Streptomyces	1883	s__Streptomyces_sp._SS52	2563602
NZ_CP036433.1 Planctomycetes bacterium Pla85_3_4 chromosome, complete genome	0.430727	k__Bacteria	2	p__Planctomycetes	203682	-	-	-	-	-	-	-	-	s__Planctomycetes_bacterium_Pla85_3_4	2528010
NZ_CP011995.1 Porphyromonas gingivalis strain A7436, complete genome	0.43092	k__Bacteria	2	p__Bacteroidetes	976	c__Bacteroidia	200643	o__Bacteroidales	171549	f__Porphyromonadaceae	171551	g__Porphyromonas	836	s__Porphyromonas_gingivalis	837
NZ_AP017457.1 Aurantimicrobium minutum DNA, complete genome, strain: KNC	0.431463	k__Bacteria	2	p__Actinobacteria	201174	c__Actinobacteria	1760	o__Micrococcales	85006	f__Microbacteriaceae	85023	g__Aurantimicrobium	1705353	s__Aurantimicrobium_minutum	708131
NC_010524.1 Leptothrix cholodnii SP-6, complete genome	0.431824	k__Bacteria	2	p__Proteobacteria	1224	c__Betaproteobacteria	28216	o__Burkholderiales	80840	-	-	g__Leptothrix	88	s__Leptothrix_cholodnii	34029
NZ_CP033058.2 Mycoplasma phocicerebrale strain 1049 chromosome, complete genome	0.431965	k__Bacteria	2	p__Tenericutes	544448	c__Mollicutes	31969	o__Mycoplasmatales	2085	f__Mycoplasmataceae	2092	g__Mycoplasma	2093	s__Mycoplasma_phocicerebrale	142649
NZ_CP015878.1 Pseudomonas citronellolis strain SJTE-3 chromosome, complete genome	0.432319	k__Bacteria	2	p__Proteobacteria	1224	c__Gammaproteobacteria	1236	o__Pseudomonadales	72274	f__Pseudomonadaceae	135621	g__Pseudomonas	286	s__Pseudomonas_citronellolis	53408
NZ_CP026467.1 Bordetella pertussis strain J401 chromosome, complete genome	0.432696	k__Bacteria	2	p__Proteobacteria	1224	c__Betaproteobacteria	28216	o__Burkholderiales	80840	f__Alcaligenaceae	506	g__Bordetella	517	s__Bordetella_pertussis	520
NZ_CP018039.1 Bordetella pertussis strain J294 chromosome, complete genome	0.433095	k__Bacteria	2	p__Proteobacteria	1224	c__Betaproteobacteria	28216	o__Burkholderiales	80840	f__Alcaligenaceae	506	g__Bordetella	517	s__Bordetella_pertussis	520
NC_021840.1 Listeria monocytogenes strain J1926, complete genome	0.433354	k__Bacteria	2	p__Firmicutes	1239	c__Bacilli	91061	o__Bacillales	1385	f__Listeriaceae	186820	g__Listeria	1637	s__Listeria_monocytogenes	1639
NZ_CP004403.1 Endosymbiont of Acanthamoeba sp. UWC8 chromosome, complete genome	0.433362	k__Bacteria	2	p__Proteobacteria	1224	c__Alphaproteobacteria	28211	o__Holosporales	1921002	f__Holosporaceae	44746	-	-	s__endosymbiont_of_Acanthamoeba_sp._UWC8	86106
NZ_CP022665.1 Rhizobium leguminosarum bv. viciae strain BIHB 1217 chromosome, complete genome	0.433377	k__Bacteria	2	p__Proteobacteria	1224	c__Alphaproteobacteria	28211	o__Rhizobiales	356	f__Rhizobiaceae	82115	g__Rhizobium	379	s__Rhizobium_leguminosarum	384
NZ_CP026624.1 Bordetella pertussis strain J525 chromosome, complete genome	0.433379	k__Bacteria	2	p__Proteobacteria	1224	c__Betaproteobacteria	28216	o__Burkholderiales	80840	f__Alcaligenaceae	506	g__Bordetella	517	s__Bordetella_pertussis	520
NZ_CP017160.1 Bordetella pertussis strain J223, complete genome	0.433393	k__Bacteria	2	p__Proteobacteria	1224	c__Betaproteobacteria	28216	o__Burkholderiales	80840	f__Alcaligenaceae	506	g__Bordetella	517	s__Bordetella_pertussis	520
NZ_CP011205.1 Bordetella pertussis strain I763, complete genome	0.43347	k__Bacteria	2	p__Proteobacteria	1224	c__Betaproteobacteria	28216	o__Burkholderiales	80840	f__Alcaligenaceae	506	g__Bordetella	517	s__Bordetella_pertussis	520
NZ_CP013877.1 Bordetella pertussis strain H348 chromosome, complete genome	0.433472	k__Bacteria	2	p__Proteobacteria	1224	c__Betaproteobacteria	28216	o__Burkholderiales	80840	f__Alcaligenaceae	506	g__Bordetella	517	s__Bordetella_pertussis	520
NZ_CP012079.1 Bordetella pertussis strain H852, complete genome	0.433582	k__Bacteria	2	p__Proteobacteria	1224	c__Betaproteobacteria	28216	o__Burkholderiales	80840	f__Alcaligenaceae	506	g__Bordetella	517	s__Bordetella_pertussis	520
NZ_CP017927.1 Bordetella pertussis strain J295, complete genome	0.433587	k__Bacteria	2	p__Proteobacteria	1224	c__Betaproteobacteria	28216	o__Burkholderiales	80840	f__Alcaligenaceae	506	g__Bordetella	517	s__Bordetella_pertussis	520
NZ_CP013505.1 Rhizobium sp. N1341, complete genome	0.433651	k__Bacteria	2	p__Proteobacteria	1224	c__Alphaproteobacteria	28211	o__Rhizobiales	356	f__Rhizobiaceae	82115	g__Rhizobium	379	s__Rhizobium_sp._N1341	1703962
NZ_CP023687.1 Acidovorax citrulli strain KACC17005 chromosome, complete genome	0.433651	k__Bacteria	2	p__Proteobacteria	1224	c__Betaproteobacteria	28216	o__Burkholderiales	80840	f__Comamonadaceae	80864	g__Acidovorax	12916	s__Acidovorax_citrulli	80869
NZ_CP026899.1 Bordetella pertussis strain J662 chromosome, complete genome	0.433696	k__Bacteria	2	p__Proteobacteria	1224	c__Betaproteobacteria	28216	o__Burkholderiales	80840	f__Alcaligenaceae	506	g__Bordetella	517	s__Bordetella_pertussis	520
NZ_CP013517.1 Rhizobium sp. N113, complete genome	0.433946	k__Bacteria	2	p__Proteobacteria	1224	c__Alphaproteobacteria	28211	o__Rhizobiales	356	f__Rhizobiaceae	82115	g__Rhizobium	379	s__Rhizobium_sp._N113	1703960
NZ_CP039249.1 Sphingomonas sp. PAMC26645 chromosome, complete genome	0.434178	k__Bacteria	2	p__Proteobacteria	1224	c__Alphaproteobacteria	28211	o__Sphingomonadales	204457	f__Sphingomonadaceae	41297	g__Sphingomonas	13687	s__Sphingomonas_sp._PAMC26645	2565555
NC_010994.1 Rhizobium etli CIAT 652, complete genome	0.43427	k__Bacteria	2	p__Proteobacteria	1224	c__Alphaproteobacteria	28211	o__Rhizobiales	356	f__Rhizobiaceae	82115	g__Rhizobium	379	s__Rhizobium_etli	29449
NZ_CP023146.1 Mycobacterium intracellulare strain FLAC0133 chromosome, complete genome	0.434457	k__Bacteria	2	p__Actinobacteria	201174	c__Actinobacteria	1760	o__Corynebacteriales	85007	f__Mycobacteriaceae	1762	g__Mycobacterium	1763	s__Mycobacterium_intracellulare	1767
NZ_CP024599.1 Porphyromonas gingivalis strain KCOM 2800 chromosome, complete genome	0.434644	k__Bacteria	2	p__Bacteroidetes	976	c__Bacteroidia	200643	o__Bacteroidales	171549	f__Porphyromonadaceae	171551	g__Porphyromonas	836	s__Porphyromonas_gingivalis	837
NZ_CP019668.1 Burkholderia cenocepacia strain VC7848 chromosome, complete genome	0.434698	k__Bacteria	2	p__Proteobacteria	1224	c__Betaproteobacteria	28216	o__Burkholderiales	80840	f__Burkholderiaceae	119060	g__Burkholderia	32008	s__Burkholderia_cenocepacia	95486
NZ_CP022339.1 Cardinium endosymbiont of Sogatella furcifera strain cSfur chromosome, complete genome	0.434943	k__Bacteria	2	p__Bacteroidetes	976	c__Cytophagia	768503	o__Cytophagales	768507	f__Amoebophilaceae	1501348	g__Candidatus_Cardinium	273135	s__Cardinium_endosymbiont_of_Sogatella_furcifera	650378
NZ_CP011736.1 Bordetella pertussis strain I380, complete genome	0.435003	k__Bacteria	2	p__Proteobacteria	1224	c__Betaproteobacteria	28216	o__Burkholderiales	80840	f__Alcaligenaceae	506	g__Bordetella	517	s__Bordetella_pertussis	520
NZ_CP016818.2 Mycobacterium avium subsp. hominissuis strain HP17 chromosome, complete genome	0.435235	k__Bacteria	2	p__Actinobacteria	201174	c__Actinobacteria	1760	o__Corynebacteriales	85007	f__Mycobacteriaceae	1762	g__Mycobacterium	1763	s__Mycobacterium_avium_subsp._hominissuis	439334
NZ_CP007595.1 Arthrobacter sp. PAMC25486, complete genome	0.43539	k__Bacteria	2	p__Actinobacteria	201174	c__Actinobacteria	1760	o__Micrococcales	85006	f__Micrococcaceae	1268	g__Arthrobacter	1663	s__Arthrobacter_sp._PAMC_25486	1494608
NZ_CP023682.1 Zymomonas mobilis subsp. mobilis strain ZM4 substr. 8b chromosome, complete genome	0.435887	k__Bacteria	2	p__Proteobacteria	1224	c__Alphaproteobacteria	28211	o__Sphingomonadales	204457	f__Sphingomonadaceae	41297	g__Zymomonas	541	s__Zymomonas_mobilis_subsp._mobilis	120045
NZ_CP018091.1 Synechococcus sp. SynAce01, complete genome	0.436263	k__Bacteria	2	p__Cyanobacteria	1117	-	-	o__Synechococcales	1890424	f__Synechococcaceae	1890426	g__Synechococcus	1129	s__Synechococcus_sp._SynAce01	1916956
NZ_CP018044.1 Bifidobacterium choerinum strain FMB-1, complete genome	0.436276	k__Bacteria	2	p__Actinobacteria	201174	c__Actinobacteria	1760	o__Bifidobacteriales	85004	f__Bifidobacteriaceae	31953	g__Bifidobacterium	1678	s__Bifidobacterium_choerinum	35760
NC_016510.2 Flavobacterium columnare ATCC 49512, complete genome	0.436373	k__Bacteria	2	p__Bacteroidetes	976	c__Flavobacteriia	117743	o__Flavobacteriales	200644	f__Flavobacteriaceae	49546	g__Flavobacterium	237	s__Flavobacterium_columnare	996
NZ_CP032099.1 Arcobacter skirrowii CCUG 10374 chromosome, complete genome	0.436582	k__Bacteria	2	p__Proteobacteria	1224	c__Epsilonproteobacteria	29547	o__Campylobacterales	213849	f__Campylobacteraceae	72294	g__Arcobacter	28196	s__Arcobacter_skirrowii	28200
NC_022912.1 Shigella dysenteriae 1617, complete genome	0.436954	k__Bacteria	2	p__Proteobacteria	1224	c__Gammaproteobacteria	1236	o__Enterobacterales	91347	f__Enterobacteriaceae	543	g__Shigella	620	s__Shigella_dysenteriae	622
NZ_CP023715.1 Zymomonas mobilis subsp. mobilis ZM4 = ATCC 31821 chromosome, complete genome	0.437157	k__Bacteria	2	p__Proteobacteria	1224	c__Alphaproteobacteria	28211	o__Sphingomonadales	204457	f__Sphingomonadaceae	41297	g__Zymomonas	541	s__Zymomonas_mobilis_subsp._mobilis	120045
NZ_CP040390.1 Escherichia coli strain A1_136 chromosome, complete genome	0.437265	k__Bacteria	2	p__Proteobacteria	1224	c__Gammaproteobacteria	1236	o__Enterobacterales	91347	f__Enterobacteriaceae	543	g__Escherichia	561	s__Escherichia_coli	562
NZ_CP015768.1 Bordetella pertussis strain VA-62, complete genome	0.437342	k__Bacteria	2	p__Proteobacteria	1224	c__Betaproteobacteria	28216	o__Burkholderiales	80840	f__Alcaligenaceae	506	g__Bordetella	517	s__Bordetella_pertussis	520
NZ_CP007151.1 Marinobacter similis strain A3d10, complete genome	0.437637	k__Bacteria	2	p__Proteobacteria	1224	c__Gammaproteobacteria	1236	o__Alteromonadales	135622	f__Alteromonadaceae	72275	g__Marinobacter	2742	s__Marinobacter_similis	1420916
NZ_CP014671.1 Immundisolibacter cernigliae strain TR3.2, complete genome	0.437794	k__Bacteria	2	p__Proteobacteria	1224	c__Gammaproteobacteria	1236	o__Immundisolibacterales	1934945	f__Immundisolibacteraceae	1934946	g__Immundisolibacter	1934947	s__Immundisolibacter_cernigliae	1810504
NZ_CP011694.1 Bordetella pertussis strain H346, complete genome	0.437891	k__Bacteria	2	p__Proteobacteria	1224	c__Betaproteobacteria	28216	o__Burkholderiales	80840	f__Alcaligenaceae	506	g__Bordetella	517	s__Bordetella_pertussis	520
NZ_CP038159.1 Sphingobacterium sp. CZ-2 chromosome, complete genome	0.438108	k__Bacteria	2	p__Bacteroidetes	976	c__Sphingobacteriia	117747	o__Sphingobacteriales	200666	f__Sphingobacteriaceae	84566	g__Sphingobacterium	28453	s__Sphingobacterium_sp._CZ-2	2557994
NZ_CP018035.1 Bordetella pertussis strain H782 chromosome, complete genome	0.438121	k__Bacteria	2	p__Proteobacteria	1224	c__Betaproteobacteria	28216	o__Burkholderiales	80840	f__Alcaligenaceae	506	g__Bordetella	517	s__Bordetella_pertussis	520
NZ_CP013879.1 Bordetella pertussis strain H533, complete genome	0.438139	k__Bacteria	2	p__Proteobacteria	1224	c__Betaproteobacteria	28216	o__Burkholderiales	80840	f__Alcaligenaceae	506	g__Bordetella	517	s__Bordetella_pertussis	520
NZ_CP014144.1 Streptococcus salivarius strain JF, complete genome	0.438147	k__Bacteria	2	p__Firmicutes	1239	c__Bacilli	91061	o__Lactobacillales	186826	f__Streptococcaceae	1300	g__Streptococcus	1301	s__Streptococcus_salivarius	1304
NZ_CP025531.1 Bordetella pertussis strain I955 chromosome, complete genome	0.438211	k__Bacteria	2	p__Proteobacteria	1224	c__Betaproteobacteria	28216	o__Burkholderiales	80840	f__Alcaligenaceae	506	g__Bordetella	517	s__Bordetella_pertussis	520
NC_017904.1 Mycobacterium sp. MOTT36Y, complete genome	0.438219	k__Bacteria	2	p__Actinobacteria	201174	c__Actinobacteria	1760	o__Corynebacteriales	85007	f__Mycobacteriaceae	1762	g__Mycobacterium	1763	s__Mycobacterium_sp._MOTT36Y	1168287
NZ_CP012082.1 Bordetella pertussis strain I743, complete genome	0.438225	k__Bacteria	2	p__Proteobacteria	1224	c__Betaproteobacteria	28216	o__Burkholderiales	80840	f__Alcaligenaceae	506	g__Bordetella	517	s__Bordetella_pertussis	520
NZ_CP016959.1 Bordetella pertussis strain D422, complete genome	0.438229	k__Bacteria	2	p__Proteobacteria	1224	c__Betaproteobacteria	28216	o__Burkholderiales	80840	f__Alcaligenaceae	506	g__Bordetella	517	s__Bordetella_pertussis	520
NZ_CP012134.1 Bordetella pertussis strain I464, complete genome	0.43823	k__Bacteria	2	p__Proteobacteria	1224	c__Betaproteobacteria	28216	o__Burkholderiales	80840	f__Alcaligenaceae	506	g__Bordetella	517	s__Bordetella_pertussis	520
NZ_CP013878.1 Bordetella pertussis strain H361, complete genome	0.43823	k__Bacteria	2	p__Proteobacteria	1224	c__Betaproteobacteria	28216	o__Burkholderiales	80840	f__Alcaligenaceae	506	g__Bordetella	517	s__Bordetella_pertussis	520
NZ_CP025349.1 Bordetella pertussis strain H672 chromosome, complete genome	0.438231	k__Bacteria	2	p__Proteobacteria	1224	c__Betaproteobacteria	28216	o__Burkholderiales	80840	f__Alcaligenaceae	506	g__Bordetella	517	s__Bordetella_pertussis	520
NZ_CP013088.1 Bordetella pertussis strain J178, complete genome	0.438231	k__Bacteria	2	p__Proteobacteria	1224	c__Betaproteobacteria	28216	o__Burkholderiales	80840	f__Alcaligenaceae	506	g__Bordetella	517	s__Bordetella_pertussis	520
NZ_CP026434.1 Bordetella pertussis strain J357 chromosome, complete genome	0.438231	k__Bacteria	2	p__Proteobacteria	1224	c__Betaproteobacteria	28216	o__Burkholderiales	80840	f__Alcaligenaceae	506	g__Bordetella	517	s__Bordetella_pertussis	520
NZ_CP013094.1 Bordetella pertussis strain J197, complete genome	0.438231	k__Bacteria	2	p__Proteobacteria	1224	c__Betaproteobacteria	28216	o__Burkholderiales	80840	f__Alcaligenaceae	506	g__Bordetella	517	s__Bordetella_pertussis	520
NZ_CP016294.1 Stenotrophomonas rhizophila strain QL-P4, complete genome	0.438236	k__Bacteria	2	p__Proteobacteria	1224	c__Gammaproteobacteria	1236	o__Xanthomonadales	135614	f__Xanthomonadaceae	32033	g__Stenotrophomonas	40323	s__Stenotrophomonas_rhizophila	216778
NZ_CP017159.1 Bordetella pertussis strain J226, complete genome	0.438237	k__Bacteria	2	p__Proteobacteria	1224	c__Betaproteobacteria	28216	o__Burkholderiales	80840	f__Alcaligenaceae	506	g__Bordetella	517	s__Bordetella_pertussis	520
NZ_CP025367.1 Bordetella pertussis strain H677 chromosome, complete genome	0.438284	k__Bacteria	2	p__Proteobacteria	1224	c__Betaproteobacteria	28216	o__Burkholderiales	80840	f__Alcaligenaceae	506	g__Bordetella	517	s__Bordetella_pertussis	520
NZ_CP011754.1 Bordetella pertussis strain J021, complete genome	0.438311	k__Bacteria	2	p__Proteobacteria	1224	c__Betaproteobacteria	28216	o__Burkholderiales	80840	f__Alcaligenaceae	506	g__Bordetella	517	s__Bordetella_pertussis	520
NZ_CP033910.1 Mycobacterium avium subsp. paratuberculosis strain MAPK_CN4/13 chromosome, complete genome	0.438329	k__Bacteria	2	p__Actinobacteria	201174	c__Actinobacteria	1760	o__Corynebacteriales	85007	f__Mycobacteriaceae	1762	g__Mycobacterium	1763	s__Mycobacterium_avium_subsp._paratuberculosis	1770
NZ_CP016769.1 Candidatus Planktophila lacus isolate MMS-21-148 chromosome, complete genome	0.438338	k__Bacteria	2	p__Actinobacteria	201174	c__Actinobacteria	1760	o__Candidatus_Nanopelagicales	2039638	f__Candidatus_Nanopelagicaceae	2162846	g__Candidatus_Planktophila	622681	s__Candidatus_Planktophila_lacus	1884913
NZ_CP011170.1 Bordetella pertussis strain D879, complete genome	0.43834	k__Bacteria	2	p__Proteobacteria	1224	c__Betaproteobacteria	28216	o__Burkholderiales	80840	f__Alcaligenaceae	506	g__Bordetella	517	s__Bordetella_pertussis	520
NZ_CP011768.1 Bordetella pertussis strain J115, complete genome	0.43834	k__Bacteria	2	p__Proteobacteria	1224	c__Betaproteobacteria	28216	o__Burkholderiales	80840	f__Alcaligenaceae	506	g__Bordetella	517	s__Bordetella_pertussis	520
NZ_CP011764.1 Bordetella pertussis strain J091, complete genome	0.438342	k__Bacteria	2	p__Proteobacteria	1224	c__Betaproteobacteria	28216	o__Burkholderiales	80840	f__Alcaligenaceae	506	g__Bordetella	517	s__Bordetella_pertussis	520
NZ_CP026440.1 Bordetella pertussis strain J323 chromosome, complete genome	0.438343	k__Bacteria	2	p__Proteobacteria	1224	c__Betaproteobacteria	28216	o__Burkholderiales	80840	f__Alcaligenaceae	506	g__Bordetella	517	s__Bordetella_pertussis	520
NZ_CP026441.1 Bordetella pertussis strain J322 chromosome, complete genome	0.438344	k__Bacteria	2	p__Proteobacteria	1224	c__Betaproteobacteria	28216	o__Burkholderiales	80840	f__Alcaligenaceae	506	g__Bordetella	517	s__Bordetella_pertussis	520
NZ_CP011763.1 Bordetella pertussis strain J090, complete genome	0.438346	k__Bacteria	2	p__Proteobacteria	1224	c__Betaproteobacteria	28216	o__Burkholderiales	80840	f__Alcaligenaceae	506	g__Bordetella	517	s__Bordetella_pertussis	520
NZ_CP025362.1 Bordetella pertussis strain H778 chromosome, complete genome	0.438348	k__Bacteria	2	p__Proteobacteria	1224	c__Betaproteobacteria	28216	o__Burkholderiales	80840	f__Alcaligenaceae	506	g__Bordetella	517	s__Bordetella_pertussis	520
NZ_CP017164.1 Bordetella pertussis strain J224, complete genome	0.438363	k__Bacteria	2	p__Proteobacteria	1224	c__Betaproteobacteria	28216	o__Burkholderiales	80840	f__Alcaligenaceae	506	g__Bordetella	517	s__Bordetella_pertussis	520
NZ_CP017165.1 Bordetella pertussis strain J222, complete genome	0.438382	k__Bacteria	2	p__Proteobacteria	1224	c__Betaproteobacteria	28216	o__Burkholderiales	80840	f__Alcaligenaceae	506	g__Bordetella	517	s__Bordetella_pertussis	520
NC_003888.3 Streptomyces coelicolor A3(2) chromosome, complete genome	0.438419	k__Bacteria	2	p__Actinobacteria	201174	c__Actinobacteria	1760	o__Streptomycetales	85011	f__Streptomycetaceae	2062	g__Streptomyces	1883	s__Streptomyces_coelicolor	1902
NZ_CP013894.1 Bordetella pertussis strain J149, complete genome	0.438422	k__Bacteria	2	p__Proteobacteria	1224	c__Betaproteobacteria	28216	o__Burkholderiales	80840	f__Alcaligenaceae	506	g__Bordetella	517	s__Bordetella_pertussis	520
NZ_CP017884.1 Bordetella pertussis strain J074, complete genome	0.438442	k__Bacteria	2	p__Proteobacteria	1224	c__Betaproteobacteria	28216	o__Burkholderiales	80840	f__Alcaligenaceae	506	g__Bordetella	517	s__Bordetella_pertussis	520
NZ_CP011441.1 Bordetella pertussis strain B1865, complete genome	0.438451	k__Bacteria	2	p__Proteobacteria	1224	c__Betaproteobacteria	28216	o__Burkholderiales	80840	f__Alcaligenaceae	506	g__Bordetella	517	s__Bordetella_pertussis	520
NZ_CP017883.1 Bordetella pertussis strain I385, complete genome	0.438452	k__Bacteria	2	p__Proteobacteria	1224	c__Betaproteobacteria	28216	o__Burkholderiales	80840	f__Alcaligenaceae	506	g__Bordetella	517	s__Bordetella_pertussis	520
NZ_CP026888.1 Bordetella pertussis strain J695 chromosome, complete genome	0.438453	k__Bacteria	2	p__Proteobacteria	1224	c__Betaproteobacteria	28216	o__Burkholderiales	80840	f__Alcaligenaceae	506	g__Bordetella	517	s__Bordetella_pertussis	520
NZ_CP026909.1 Bordetella pertussis strain J589 chromosome, complete genome	0.438456	k__Bacteria	2	p__Proteobacteria	1224	c__Betaproteobacteria	28216	o__Burkholderiales	80840	f__Alcaligenaceae	506	g__Bordetella	517	s__Bordetella_pertussis	520
NC_018145.1 Zymomonas mobilis subsp. mobilis ATCC 29191, complete genome	0.438483	k__Bacteria	2	p__Proteobacteria	1224	c__Alphaproteobacteria	28211	o__Sphingomonadales	204457	f__Sphingomonadaceae	41297	g__Zymomonas	541	s__Zymomonas_mobilis_subsp._mobilis	120045
NC_014211.1 Nocardiopsis dassonvillei subsp. dassonvillei DSM 43111 chromosome 2, complete sequence	0.438509	k__Bacteria	2	p__Actinobacteria	201174	c__Actinobacteria	1760	o__Streptosporangiales	85012	f__Nocardiopsaceae	83676	g__Nocardiopsis	2013	s__Nocardiopsis_dassonvillei_subsp._dassonvillei	568208
NZ_CP025358.1 Bordetella pertussis strain D322 chromosome, complete genome	0.438567	k__Bacteria	2	p__Proteobacteria	1224	c__Betaproteobacteria	28216	o__Burkholderiales	80840	f__Alcaligenaceae	506	g__Bordetella	517	s__Bordetella_pertussis	520
NZ_CP012084.1 Bordetella pertussis strain I976, complete genome	0.43857	k__Bacteria	2	p__Proteobacteria	1224	c__Betaproteobacteria	28216	o__Burkholderiales	80840	f__Alcaligenaceae	506	g__Bordetella	517	s__Bordetella_pertussis	520
NZ_CP011724.1 Bordetella pertussis strain I257, complete genome	0.43857	k__Bacteria	2	p__Proteobacteria	1224	c__Betaproteobacteria	28216	o__Burkholderiales	80840	f__Alcaligenaceae	506	g__Bordetella	517	s__Bordetella_pertussis	520
NZ_CP011690.1 Bordetella pertussis strain D321, complete genome	0.438578	k__Bacteria	2	p__Proteobacteria	1224	c__Betaproteobacteria	28216	o__Burkholderiales	80840	f__Alcaligenaceae	506	g__Bordetella	517	s__Bordetella_pertussis	520
NZ_CP025365.1 Bordetella pertussis strain H697 chromosome, complete genome	0.438582	k__Bacteria	2	p__Proteobacteria	1224	c__Betaproteobacteria	28216	o__Burkholderiales	80840	f__Alcaligenaceae	506	g__Bordetella	517	s__Bordetella_pertussis	520
NZ_CP013084.1 Bordetella pertussis strain H698, complete genome	0.438582	k__Bacteria	2	p__Proteobacteria	1224	c__Betaproteobacteria	28216	o__Burkholderiales	80840	f__Alcaligenaceae	506	g__Bordetella	517	s__Bordetella_pertussis	520
NZ_CP006471.1 Synechococcus sp. UTEX 2973, complete genome	0.438594	k__Bacteria	2	p__Cyanobacteria	1117	-	-	o__Synechococcales	1890424	f__Synechococcaceae	1890426	g__Synechococcus	1129	s__Synechococcus_sp._UTEX_2973	1350461
NZ_CP025387.1 Bordetella pertussis strain E365 chromosome, complete genome	0.438676	k__Bacteria	2	p__Proteobacteria	1224	c__Betaproteobacteria	28216	o__Burkholderiales	80840	f__Alcaligenaceae	506	g__Bordetella	517	s__Bordetella_pertussis	520
NZ_CP011720.1 Bordetella pertussis strain I113, complete genome	0.438678	k__Bacteria	2	p__Proteobacteria	1224	c__Betaproteobacteria	28216	o__Burkholderiales	80840	f__Alcaligenaceae	506	g__Bordetella	517	s__Bordetella_pertussis	520
NZ_CP011179.1 Bordetella pertussis strain F670, complete genome	0.43868	k__Bacteria	2	p__Proteobacteria	1224	c__Betaproteobacteria	28216	o__Burkholderiales	80840	f__Alcaligenaceae	506	g__Bordetella	517	s__Bordetella_pertussis	520
NZ_CP017116.1 Erysipelothrix rhusiopathiae strain WH13013 chromosome, complete genome	0.438681	k__Bacteria	2	p__Firmicutes	1239	c__Erysipelotrichia	526524	o__Erysipelotrichales	526525	f__Erysipelotrichaceae	128827	g__Erysipelothrix	1647	s__Erysipelothrix_rhusiopathiae	1648
NZ_CP013080.1 Bordetella pertussis strain E194, complete genome	0.438681	k__Bacteria	2	p__Proteobacteria	1224	c__Betaproteobacteria	28216	o__Burkholderiales	80840	f__Alcaligenaceae	506	g__Bordetella	517	s__Bordetella_pertussis	520
NC_015388.1 Desulfobacca acetoxidans DSM 11109, complete genome	0.438685	k__Bacteria	2	p__Proteobacteria	1224	c__Deltaproteobacteria	28221	o__Syntrophobacterales	213462	f__Syntrophaceae	213468	g__Desulfobacca	60892	s__Desulfobacca_acetoxidans	60893
NZ_CP031236.1 Haemophilus influenzae strain M25267 chromosome, complete genome	0.438692	k__Bacteria	2	p__Proteobacteria	1224	c__Gammaproteobacteria	1236	o__Pasteurellales	135625	f__Pasteurellaceae	712	g__Haemophilus	724	s__Haemophilus_influenzae	727
NZ_CP016964.1 Bordetella pertussis strain D717, complete genome	0.438783	k__Bacteria	2	p__Proteobacteria	1224	c__Betaproteobacteria	28216	o__Burkholderiales	80840	f__Alcaligenaceae	506	g__Bordetella	517	s__Bordetella_pertussis	520
NZ_CP013086.1 Bordetella pertussis strain H730, complete genome	0.438789	k__Bacteria	2	p__Proteobacteria	1224	c__Betaproteobacteria	28216	o__Burkholderiales	80840	f__Alcaligenaceae	506	g__Bordetella	517	s__Bordetella_pertussis	520
NZ_CP011176.1 Bordetella pertussis strain F011, complete genome	0.438789	k__Bacteria	2	p__Proteobacteria	1224	c__Betaproteobacteria	28216	o__Burkholderiales	80840	f__Alcaligenaceae	506	g__Bordetella	517	s__Bordetella_pertussis	520
NC_014148.1 Planctopirus limnophila DSM 3776, complete genome	0.438865	k__Bacteria	2	p__Planctomycetes	203682	c__Planctomycetia	203683	o__Planctomycetales	112	f__Planctomycetaceae	126	g__Planctopirus	1649480	s__Planctopirus_limnophila	120
NZ_CP040887.1 Serinicoccus chungangensis strain CCUG 59777 chromosome, complete genome	0.43887	k__Bacteria	2	p__Actinobacteria	201174	c__Actinobacteria	1760	o__Micrococcales	85006	f__Intrasporangiaceae	85021	g__Serinicoccus	265976	s__Serinicoccus_chungangensis	767452
NZ_CP011400.1 Bordetella pertussis strain B3629, complete genome	0.438902	k__Bacteria	2	p__Proteobacteria	1224	c__Betaproteobacteria	28216	o__Burkholderiales	80840	f__Alcaligenaceae	506	g__Bordetella	517	s__Bordetella_pertussis	520
NZ_CP025385.1 Bordetella pertussis strain E198 chromosome, complete genome	0.438905	k__Bacteria	2	p__Proteobacteria	1224	c__Betaproteobacteria	28216	o__Burkholderiales	80840	f__Alcaligenaceae	506	g__Bordetella	517	s__Bordetella_pertussis	520
NZ_CP042278.1 Streptomyces sp. WAC6273 substr. delta orf15 pCRISPR-Cas9 chromosome, complete genome	0.439361	k__Bacteria	2	p__Actinobacteria	201174	c__Actinobacteria	1760	o__Streptomycetales	85011	f__Streptomycetaceae	2062	g__Streptomyces	1883	s__Streptomyces_sp._WAC6273	2588707
NZ_CP015848.1 Magnetospirillum sp. ME-1, complete genome	0.43938	k__Bacteria	2	p__Proteobacteria	1224	c__Alphaproteobacteria	28211	o__Rhodospirillales	204441	f__Rhodospirillaceae	41295	g__Magnetospirillum	13134	s__Magnetospirillum_sp._ME-1	1639348
NZ_CP030279.1 Propionibacterium freudenreichii strain CB129slpB chromosome, complete genome	0.43961	k__Bacteria	2	p__Actinobacteria	201174	c__Actinobacteria	1760	o__Propionibacteriales	85009	f__Propionibacteriaceae	31957	g__Propionibacterium	1743	s__Propionibacterium_freudenreichii	1744
NZ_CP029176.1 Acidisphaera sp. G45-3 chromosome, complete genome	0.44019	k__Bacteria	2	p__Proteobacteria	1224	c__Alphaproteobacteria	28211	o__Rhodospirillales	204441	f__Acetobacteraceae	433	g__Acidibrevibacterium	2603324	s__Acidibrevibacterium_fodinaquatile	1969806
NC_009828.1 Pseudothermotoga lettingae TMO, complete genome	0.440211	k__Bacteria	2	p__Thermotogae	200918	c__Thermotogae	188708	o__Thermotogales	2419	f__Thermotogaceae	188709	g__Pseudothermotoga	1643951	s__Pseudothermotoga_lettingae	177758
NZ_CP007684.1 Listeria monocytogenes strain L2626, complete genome	0.440243	k__Bacteria	2	p__Firmicutes	1239	c__Bacilli	91061	o__Bacillales	1385	f__Listeriaceae	186820	g__Listeria	1637	s__Listeria_monocytogenes	1639
NZ_CP013195.1 Prevotella enoeca strain F0113, complete genome	0.440339	k__Bacteria	2	p__Bacteroidetes	976	c__Bacteroidia	200643	o__Bacteroidales	171549	f__Prevotellaceae	171552	g__Prevotella	838	s__Prevotella_enoeca	76123
NZ_CP019699.1 Novibacillus thermophilus strain SG-1, complete genome	0.440865	k__Bacteria	2	p__Firmicutes	1239	c__Bacilli	91061	o__Bacillales	1385	f__Thermoactinomycetaceae	186824	g__Novibacillus	1677050	s__Novibacillus_thermophilus	1471761
NZ_CP034588.1 Silicimonas algicola strain KC90 chromosome, complete genome	0.441211	k__Bacteria	2	p__Proteobacteria	1224	c__Alphaproteobacteria	28211	o__Rhodobacterales	204455	f__Rhodobacteraceae	31989	g__Silicimonas	1955420	s__Silicimonas_algicola	1826607
NZ_CP010965.1 Bordetella pertussis strain H321, complete genome	0.441242	k__Bacteria	2	p__Proteobacteria	1224	c__Betaproteobacteria	28216	o__Burkholderiales	80840	f__Alcaligenaceae	506	g__Bordetella	517	s__Bordetella_pertussis	520
NZ_CP009158.1 Glaesserella parasuis strain SH03 chromosome, complete genome	0.44132	k__Bacteria	2	p__Proteobacteria	1224	c__Gammaproteobacteria	1236	o__Pasteurellales	135625	f__Pasteurellaceae	712	g__Glaesserella	2094023	s__Glaesserella_parasuis	738
NZ_CP025827.1 Akkermansia muciniphila strain AMDK-12 chromosome, complete genome	0.441342	k__Bacteria	2	p__Verrucomicrobia	74201	c__Verrucomicrobiae	203494	o__Verrucomicrobiales	48461	f__Akkermansiaceae	1647988	g__Akkermansia	239934	s__Akkermansia_muciniphila	239935
NZ_CP027297.1 Streptomyces sp. SGAir0924 chromosome, complete genome	0.441613	k__Bacteria	2	p__Actinobacteria	201174	c__Actinobacteria	1760	o__Streptomycetales	85011	f__Streptomycetaceae	2062	g__Streptomyces	1883	s__Streptomyces_sp._SGAir0924	2109593
NZ_CP031418.1 Nocardia farcinica strain W6977 chromosome, complete genome	0.441857	k__Bacteria	2	p__Actinobacteria	201174	c__Actinobacteria	1760	o__Corynebacteriales	85007	f__Nocardiaceae	85025	g__Nocardia	1817	s__Nocardia_farcinica	37329
NZ_CP024697.1 Prevotella intermedia strain KCOM 2836 chromosome, complete genome	0.441917	k__Bacteria	2	p__Bacteroidetes	976	c__Bacteroidia	200643	o__Bacteroidales	171549	f__Prevotellaceae	171552	g__Prevotella	838	s__Prevotella_intermedia	28131
NZ_CP010845.1 Bordetella pertussis strain H561, complete genome	0.441934	k__Bacteria	2	p__Proteobacteria	1224	c__Betaproteobacteria	28216	o__Burkholderiales	80840	f__Alcaligenaceae	506	g__Bordetella	517	s__Bordetella_pertussis	520
NZ_CP015987.1 Sphingobium sp. EP60837 chromosome 2, complete sequence	0.442194	k__Bacteria	2	p__Proteobacteria	1224	c__Alphaproteobacteria	28211	o__Sphingomonadales	204457	f__Sphingomonadaceae	41297	g__Sphingobium	165695	s__Sphingobium_sp._EP60837	1855519
NZ_CP016795.1 Streptomyces olivaceus strain KLBMP 5084 chromosome, complete genome	0.442529	k__Bacteria	2	p__Actinobacteria	201174	c__Actinobacteria	1760	o__Streptomycetales	85011	f__Streptomycetaceae	2062	g__Streptomyces	1883	s__Streptomyces_olivaceus	47716
NC_015311.1 Prevotella denticola F0289, complete genome	0.44254	k__Bacteria	2	p__Bacteroidetes	976	c__Bacteroidia	200643	o__Bacteroidales	171549	f__Prevotellaceae	171552	g__Prevotella	838	s__Prevotella_denticola	28129
NZ_CP026987.1 Bordetella pertussis strain J303 chromosome, complete genome	0.442989	k__Bacteria	2	p__Proteobacteria	1224	c__Betaproteobacteria	28216	o__Burkholderiales	80840	f__Alcaligenaceae	506	g__Bordetella	517	s__Bordetella_pertussis	520
NZ_CP013585.1 Rhizobium phaseoli strain N161, complete genome	0.443023	k__Bacteria	2	p__Proteobacteria	1224	c__Alphaproteobacteria	28211	o__Rhizobiales	356	f__Rhizobiaceae	82115	g__Rhizobium	379	s__Rhizobium_phaseoli	396
NC_008816.1 Prochlorococcus marinus str. AS9601, complete genome	0.443144	k__Bacteria	2	p__Cyanobacteria	1117	-	-	o__Synechococcales	1890424	f__Prochloraceae	1213	g__Prochlorococcus	1218	s__Prochlorococcus_marinus	1219
NZ_CP026916.1 Bordetella pertussis strain J546 chromosome, complete genome	0.443206	k__Bacteria	2	p__Proteobacteria	1224	c__Betaproteobacteria	28216	o__Burkholderiales	80840	f__Alcaligenaceae	506	g__Bordetella	517	s__Bordetella_pertussis	520
NZ_CP011703.1 Bordetella pertussis strain H779, complete genome	0.443222	k__Bacteria	2	p__Proteobacteria	1224	c__Betaproteobacteria	28216	o__Burkholderiales	80840	f__Alcaligenaceae	506	g__Bordetella	517	s__Bordetella_pertussis	520
NZ_CP011762.1 Bordetella pertussis strain J076, complete genome	0.443312	k__Bacteria	2	p__Proteobacteria	1224	c__Betaproteobacteria	28216	o__Burkholderiales	80840	f__Alcaligenaceae	506	g__Bordetella	517	s__Bordetella_pertussis	520
NZ_CP011725.1 Bordetella pertussis strain I263, complete genome	0.443442	k__Bacteria	2	p__Proteobacteria	1224	c__Betaproteobacteria	28216	o__Burkholderiales	80840	f__Alcaligenaceae	506	g__Bordetella	517	s__Bordetella_pertussis	520
NZ_CP011707.1 Bordetella pertussis strain H849, complete genome	0.443556	k__Bacteria	2	p__Proteobacteria	1224	c__Betaproteobacteria	28216	o__Burkholderiales	80840	f__Alcaligenaceae	506	g__Bordetella	517	s__Bordetella_pertussis	520
NZ_CP014168.1 Sphingomonas panacis strain DCY99, complete genome	0.443662	k__Bacteria	2	p__Proteobacteria	1224	c__Alphaproteobacteria	28211	o__Sphingomonadales	204457	f__Sphingomonadaceae	41297	g__Sphingomonas	13687	s__Sphingomonas_panacis	1560345
NZ_CP013899.1 Bordetella pertussis strain J162, complete genome	0.443666	k__Bacteria	2	p__Proteobacteria	1224	c__Betaproteobacteria	28216	o__Burkholderiales	80840	f__Alcaligenaceae	506	g__Bordetella	517	s__Bordetella_pertussis	520
NZ_CP025526.1 Bordetella pertussis strain D665 chromosome, complete genome	0.443821	k__Bacteria	2	p__Proteobacteria	1224	c__Betaproteobacteria	28216	o__Burkholderiales	80840	f__Alcaligenaceae	506	g__Bordetella	517	s__Bordetella_pertussis	520
NZ_CP029190.1 Streptomyces venezuelae strain ATCC 21782 chromosome, complete genome	0.443835	k__Bacteria	2	p__Actinobacteria	201174	c__Actinobacteria	1760	o__Streptomycetales	85011	f__Streptomycetaceae	2062	g__Streptomyces	1883	s__Streptomyces_venezuelae	54571
NZ_CP021070.1 Mesorhizobium sp. WSM1497 chromosome, complete genome	0.444012	k__Bacteria	2	p__Proteobacteria	1224	c__Alphaproteobacteria	28211	o__Rhizobiales	356	f__Phyllobacteriaceae	69277	g__Mesorhizobium	68287	s__Mesorhizobium_sp._WSM1497	278153
NZ_CP005084.1 Sphingobium sp. TKS chromosome 2, complete sequence	0.44484	k__Bacteria	2	p__Proteobacteria	1224	c__Alphaproteobacteria	28211	o__Sphingomonadales	204457	f__Sphingomonadaceae	41297	g__Sphingobium	165695	s__Sphingobium_sp._TKS	1315974
NZ_CP025371.1 Bordetella pertussis strain H640 chromosome, complete genome	0.445129	k__Bacteria	2	p__Proteobacteria	1224	c__Betaproteobacteria	28216	o__Burkholderiales	80840	f__Alcaligenaceae	506	g__Bordetella	517	s__Bordetella_pertussis	520
NZ_CP012130.1 Bordetella pertussis strain H639, complete genome	0.445129	k__Bacteria	2	p__Proteobacteria	1224	c__Betaproteobacteria	28216	o__Burkholderiales	80840	f__Alcaligenaceae	506	g__Bordetella	517	s__Bordetella_pertussis	520
NZ_CP025360.1 Bordetella pertussis strain H642 chromosome, complete genome	0.445477	k__Bacteria	2	p__Proteobacteria	1224	c__Betaproteobacteria	28216	o__Burkholderiales	80840	f__Alcaligenaceae	506	g__Bordetella	517	s__Bordetella_pertussis	520
NZ_AP021844.1 Azospira sp. I09 DNA, complete genome	0.445623	k__Bacteria	2	p__Proteobacteria	1224	c__Betaproteobacteria	28216	o__Rhodocyclales	206389	f__Rhodocyclaceae	75787	g__Azospira	146937	s__Azospira_sp._I09	1765049
NZ_CP021849.1 Enterococcus faecium strain 16-346 chromosome, complete genome	0.445809	k__Bacteria	2	p__Firmicutes	1239	c__Bacilli	91061	o__Lactobacillales	186826	f__Enterococcaceae	81852	g__Enterococcus	1350	s__Enterococcus_faecium	1352
NZ_CP021388.1 Bifidobacterium breve strain NRBB11 chromosome, complete genome	0.445835	k__Bacteria	2	p__Actinobacteria	201174	c__Actinobacteria	1760	o__Bifidobacteriales	85004	f__Bifidobacteriaceae	31953	g__Bifidobacterium	1678	s__Bifidobacterium_breve	1685
NZ_AP019563.1 Rickettsia asiatica Maytaro1284 DNA, complete genome	0.446321	k__Bacteria	2	p__Proteobacteria	1224	c__Alphaproteobacteria	28211	o__Rickettsiales	766	f__Rickettsiaceae	775	g__Rickettsia	780	s__Rickettsia_asiatica	238800
NZ_CP012075.1 Prevotella fusca JCM 17724 strain W1435 chromosome 2, complete sequence	0.446442	k__Bacteria	2	p__Bacteroidetes	976	c__Bacteroidia	200643	o__Bacteroidales	171549	f__Prevotellaceae	171552	g__Prevotella	838	s__Prevotella_fusca	589436
NZ_CP026777.1 Shigella dysenteriae strain 69-3818 chromosome, complete genome	0.446442	k__Bacteria	2	p__Proteobacteria	1224	c__Gammaproteobacteria	1236	o__Enterobacterales	91347	f__Enterobacteriaceae	543	g__Shigella	620	s__Shigella_dysenteriae	622
NZ_CP040748.1 Nocardioides sp. dk3136 chromosome, complete genome	0.446815	k__Bacteria	2	p__Actinobacteria	201174	c__Actinobacteria	1760	o__Propionibacteriales	85009	f__Nocardioidaceae	85015	g__Nocardioides	1839	s__Nocardioides_sp._dk3136	2575373
NZ_CP026337.1 Brucella melitensis strain CIT43 chromosome, complete genome	0.446879	k__Bacteria	2	p__Proteobacteria	1224	c__Alphaproteobacteria	28211	o__Rhizobiales	356	f__Brucellaceae	118882	g__Brucella	234	s__Brucella_melitensis	29459
NZ_CP013557.1 Rhizobium phaseoli strain N841, complete genome	0.447068	k__Bacteria	2	p__Proteobacteria	1224	c__Alphaproteobacteria	28211	o__Rhizobiales	356	f__Rhizobiaceae	82115	g__Rhizobium	379	s__Rhizobium_phaseoli	396
NC_016947.1 Mycobacterium intracellulare MOTT-02, complete genome	0.447345	k__Bacteria	2	p__Actinobacteria	201174	c__Actinobacteria	1760	o__Corynebacteriales	85007	f__Mycobacteriaceae	1762	g__Mycobacterium	1763	s__Mycobacterium_intracellulare	1767
NZ_CP003709.1 Zymomonas mobilis subsp. mobilis NRRL B-12526, complete genome	0.447345	k__Bacteria	2	p__Proteobacteria	1224	c__Alphaproteobacteria	28211	o__Sphingomonadales	204457	f__Sphingomonadaceae	41297	g__Zymomonas	541	s__Zymomonas_mobilis_subsp._mobilis	120045
NZ_CP019221.1 Mycobacterium chimaera strain CDC 2015-22-71, complete genome	0.447486	k__Bacteria	2	p__Actinobacteria	201174	c__Actinobacteria	1760	o__Corynebacteriales	85007	f__Mycobacteriaceae	1762	g__Mycobacterium	1763	s__Mycobacterium_chimaera	222805
NZ_CP011445.1 Bordetella pertussis strain B3640, complete genome	0.447581	k__Bacteria	2	p__Proteobacteria	1224	c__Betaproteobacteria	28216	o__Burkholderiales	80840	f__Alcaligenaceae	506	g__Bordetella	517	s__Bordetella_pertussis	520
NZ_CP013903.1 Bordetella pertussis strain J206, complete genome	0.447623	k__Bacteria	2	p__Proteobacteria	1224	c__Betaproteobacteria	28216	o__Burkholderiales	80840	f__Alcaligenaceae	506	g__Bordetella	517	s__Bordetella_pertussis	520
NZ_CP013905.1 Bordetella pertussis strain J210, complete genome	0.447624	k__Bacteria	2	p__Proteobacteria	1224	c__Betaproteobacteria	28216	o__Burkholderiales	80840	f__Alcaligenaceae	506	g__Bordetella	517	s__Bordetella_pertussis	520
NZ_CP026455.1 Bordetella pertussis strain J258 chromosome, complete genome	0.447625	k__Bacteria	2	p__Proteobacteria	1224	c__Betaproteobacteria	28216	o__Burkholderiales	80840	f__Alcaligenaceae	506	g__Bordetella	517	s__Bordetella_pertussis	520
NZ_CP026443.1 Bordetella pertussis strain J274 chromosome, complete genome	0.447629	k__Bacteria	2	p__Proteobacteria	1224	c__Betaproteobacteria	28216	o__Burkholderiales	80840	f__Alcaligenaceae	506	g__Bordetella	517	s__Bordetella_pertussis	520
NZ_CP011245.1 Bordetella pertussis strain J199, complete genome	0.447723	k__Bacteria	2	p__Proteobacteria	1224	c__Betaproteobacteria	28216	o__Burkholderiales	80840	f__Alcaligenaceae	506	g__Bordetella	517	s__Bordetella_pertussis	520
NZ_CP010249.1 Bordetella pertussis strain H564, complete genome	0.447737	k__Bacteria	2	p__Proteobacteria	1224	c__Betaproteobacteria	28216	o__Burkholderiales	80840	f__Alcaligenaceae	506	g__Bordetella	517	s__Bordetella_pertussis	520
NZ_CP011739.1 Bordetella pertussis strain I452, complete genome	0.447738	k__Bacteria	2	p__Proteobacteria	1224	c__Betaproteobacteria	28216	o__Burkholderiales	80840	f__Alcaligenaceae	506	g__Bordetella	517	s__Bordetella_pertussis	520
NZ_CP013900.1 Bordetella pertussis strain J174, complete genome	0.447835	k__Bacteria	2	p__Proteobacteria	1224	c__Betaproteobacteria	28216	o__Burkholderiales	80840	f__Alcaligenaceae	506	g__Bordetella	517	s__Bordetella_pertussis	520
NZ_CP011704.1 Bordetella pertussis strain H787, complete genome	0.447854	k__Bacteria	2	p__Proteobacteria	1224	c__Betaproteobacteria	28216	o__Burkholderiales	80840	f__Alcaligenaceae	506	g__Bordetella	517	s__Bordetella_pertussis	520
NZ_CP026447.1 Bordetella pertussis strain J268 chromosome, complete genome	0.447857	k__Bacteria	2	p__Proteobacteria	1224	c__Betaproteobacteria	28216	o__Burkholderiales	80840	f__Alcaligenaceae	506	g__Bordetella	517	s__Bordetella_pertussis	520
NZ_CP026620.1 Bordetella pertussis strain J632 chromosome, complete genome	0.447937	k__Bacteria	2	p__Proteobacteria	1224	c__Betaproteobacteria	28216	o__Burkholderiales	80840	f__Alcaligenaceae	506	g__Bordetella	517	s__Bordetella_pertussis	520
NZ_CP026619.1 Bordetella pertussis strain J650 chromosome, complete genome	0.447938	k__Bacteria	2	p__Proteobacteria	1224	c__Betaproteobacteria	28216	o__Burkholderiales	80840	f__Alcaligenaceae	506	g__Bordetella	517	s__Bordetella_pertussis	520
NZ_CP026901.1 Bordetella pertussis strain J628 chromosome, complete genome	0.447939	k__Bacteria	2	p__Proteobacteria	1224	c__Betaproteobacteria	28216	o__Burkholderiales	80840	f__Alcaligenaceae	506	g__Bordetella	517	s__Bordetella_pertussis	520
NZ_CP026618.1 Bordetella pertussis strain J673 chromosome, complete genome	0.447939	k__Bacteria	2	p__Proteobacteria	1224	c__Betaproteobacteria	28216	o__Burkholderiales	80840	f__Alcaligenaceae	506	g__Bordetella	517	s__Bordetella_pertussis	520
NZ_CP013897.1 Bordetella pertussis strain J159, complete genome	0.447968	k__Bacteria	2	p__Proteobacteria	1224	c__Betaproteobacteria	28216	o__Burkholderiales	80840	f__Alcaligenaceae	506	g__Bordetella	517	s__Bordetella_pertussis	520
NZ_CP010838.1 Bordetella pertussis strain H374, complete genome	0.447968	k__Bacteria	2	p__Proteobacteria	1224	c__Betaproteobacteria	28216	o__Burkholderiales	80840	f__Alcaligenaceae	506	g__Bordetella	517	s__Bordetella_pertussis	520
NZ_CP026436.1 Bordetella pertussis strain J336 chromosome, complete genome	0.447968	k__Bacteria	2	p__Proteobacteria	1224	c__Betaproteobacteria	28216	o__Burkholderiales	80840	f__Alcaligenaceae	506	g__Bordetella	517	s__Bordetella_pertussis	520
NZ_CP026468.1 Bordetella pertussis strain J392 chromosome, complete genome	0.447969	k__Bacteria	2	p__Proteobacteria	1224	c__Betaproteobacteria	28216	o__Burkholderiales	80840	f__Alcaligenaceae	506	g__Bordetella	517	s__Bordetella_pertussis	520
NZ_CP011731.1 Bordetella pertussis strain I318, complete genome	0.447969	k__Bacteria	2	p__Proteobacteria	1224	c__Betaproteobacteria	28216	o__Burkholderiales	80840	f__Alcaligenaceae	506	g__Bordetella	517	s__Bordetella_pertussis	520
NZ_CP011188.1 Bordetella pertussis strain H707, complete genome	0.447985	k__Bacteria	2	p__Proteobacteria	1224	c__Betaproteobacteria	28216	o__Burkholderiales	80840	f__Alcaligenaceae	506	g__Bordetella	517	s__Bordetella_pertussis	520
NZ_CP010250.1 Bordetella pertussis strain H788, complete genome	0.448035	k__Bacteria	2	p__Proteobacteria	1224	c__Betaproteobacteria	28216	o__Burkholderiales	80840	f__Alcaligenaceae	506	g__Bordetella	517	s__Bordetella_pertussis	520
NZ_CP025372.1 Bordetella pertussis strain I372 chromosome, complete genome	0.448044	k__Bacteria	2	p__Proteobacteria	1224	c__Betaproteobacteria	28216	o__Burkholderiales	80840	f__Alcaligenaceae	506	g__Bordetella	517	s__Bordetella_pertussis	520
NZ_CP026665.1 Bordetella pertussis strain J379 chromosome, complete genome	0.448055	k__Bacteria	2	p__Proteobacteria	1224	c__Betaproteobacteria	28216	o__Burkholderiales	80840	f__Alcaligenaceae	506	g__Bordetella	517	s__Bordetella_pertussis	520
NZ_CP026630.1 Bordetella pertussis strain J378 chromosome, complete genome	0.448055	k__Bacteria	2	p__Proteobacteria	1224	c__Betaproteobacteria	28216	o__Burkholderiales	80840	f__Alcaligenaceae	506	g__Bordetella	517	s__Bordetella_pertussis	520
NZ_CP011242.1 Bordetella pertussis strain I975, complete genome	0.44807	k__Bacteria	2	p__Proteobacteria	1224	c__Betaproteobacteria	28216	o__Burkholderiales	80840	f__Alcaligenaceae	506	g__Bordetella	517	s__Bordetella_pertussis	520
NZ_CP011203.1 Bordetella pertussis strain I730, complete genome	0.44808	k__Bacteria	2	p__Proteobacteria	1224	c__Betaproteobacteria	28216	o__Burkholderiales	80840	f__Alcaligenaceae	506	g__Bordetella	517	s__Bordetella_pertussis	520
NZ_CP011740.1 Bordetella pertussis strain I461, complete genome	0.44808	k__Bacteria	2	p__Proteobacteria	1224	c__Betaproteobacteria	28216	o__Burkholderiales	80840	f__Alcaligenaceae	506	g__Bordetella	517	s__Bordetella_pertussis	520
NZ_CP013077.1 Bordetella pertussis strain C549, complete genome	0.448081	k__Bacteria	2	p__Proteobacteria	1224	c__Betaproteobacteria	28216	o__Burkholderiales	80840	f__Alcaligenaceae	506	g__Bordetella	517	s__Bordetella_pertussis	520
NZ_CP010251.1 Bordetella pertussis strain I468, complete genome	0.448081	k__Bacteria	2	p__Proteobacteria	1224	c__Betaproteobacteria	28216	o__Burkholderiales	80840	f__Alcaligenaceae	506	g__Bordetella	517	s__Bordetella_pertussis	520
NZ_CP011193.1 Bordetella pertussis strain H784, complete genome	0.448081	k__Bacteria	2	p__Proteobacteria	1224	c__Betaproteobacteria	28216	o__Burkholderiales	80840	f__Alcaligenaceae	506	g__Bordetella	517	s__Bordetella_pertussis	520
NZ_CP010255.1 Bordetella pertussis strain I480, complete genome	0.448082	k__Bacteria	2	p__Proteobacteria	1224	c__Betaproteobacteria	28216	o__Burkholderiales	80840	f__Alcaligenaceae	506	g__Bordetella	517	s__Bordetella_pertussis	520
NZ_CP011700.1 Bordetella pertussis strain H768, complete genome	0.448083	k__Bacteria	2	p__Proteobacteria	1224	c__Betaproteobacteria	28216	o__Burkholderiales	80840	f__Alcaligenaceae	506	g__Bordetella	517	s__Bordetella_pertussis	520
NZ_CP013079.1 Bordetella pertussis strain C757, complete genome	0.448085	k__Bacteria	2	p__Proteobacteria	1224	c__Betaproteobacteria	28216	o__Burkholderiales	80840	f__Alcaligenaceae	506	g__Bordetella	517	s__Bordetella_pertussis	520
NZ_CP010842.1 Bordetella pertussis strain H489, complete genome	0.448085	k__Bacteria	2	p__Proteobacteria	1224	c__Betaproteobacteria	28216	o__Burkholderiales	80840	f__Alcaligenaceae	506	g__Bordetella	517	s__Bordetella_pertussis	520
NZ_CP025363.1 Bordetella pertussis strain H902 chromosome, complete genome	0.448197	k__Bacteria	2	p__Proteobacteria	1224	c__Betaproteobacteria	28216	o__Burkholderiales	80840	f__Alcaligenaceae	506	g__Bordetella	517	s__Bordetella_pertussis	520
NZ_CP026882.1 Bordetella pertussis strain J703 chromosome, complete genome	0.44822	k__Bacteria	2	p__Proteobacteria	1224	c__Betaproteobacteria	28216	o__Burkholderiales	80840	f__Alcaligenaceae	506	g__Bordetella	517	s__Bordetella_pertussis	520
NZ_CP026883.1 Bordetella pertussis strain J702 chromosome, complete genome	0.448222	k__Bacteria	2	p__Proteobacteria	1224	c__Betaproteobacteria	28216	o__Burkholderiales	80840	f__Alcaligenaceae	506	g__Bordetella	517	s__Bordetella_pertussis	520
NZ_CP034101.1 Bordetella pertussis strain BPD2 chromosome, complete genome	0.448244	k__Bacteria	2	p__Proteobacteria	1224	c__Betaproteobacteria	28216	o__Burkholderiales	80840	f__Alcaligenaceae	506	g__Bordetella	517	s__Bordetella_pertussis	520
NZ_CP025478.1 Bordetella pertussis strain E191 chromosome, complete genome	0.448262	k__Bacteria	2	p__Proteobacteria	1224	c__Betaproteobacteria	28216	o__Burkholderiales	80840	f__Alcaligenaceae	506	g__Bordetella	517	s__Bordetella_pertussis	520
NZ_CP026992.1 Bordetella pertussis strain J171 chromosome, complete genome	0.448301	k__Bacteria	2	p__Proteobacteria	1224	c__Betaproteobacteria	28216	o__Burkholderiales	80840	f__Alcaligenaceae	506	g__Bordetella	517	s__Bordetella_pertussis	520
NZ_CP010260.1 Bordetella pertussis strain I521, complete genome	0.448312	k__Bacteria	2	p__Proteobacteria	1224	c__Betaproteobacteria	28216	o__Burkholderiales	80840	f__Alcaligenaceae	506	g__Bordetella	517	s__Bordetella_pertussis	520
NZ_CP013869.1 Bordetella pertussis strain E368, complete genome	0.448313	k__Bacteria	2	p__Proteobacteria	1224	c__Betaproteobacteria	28216	o__Burkholderiales	80840	f__Alcaligenaceae	506	g__Bordetella	517	s__Bordetella_pertussis	520
NZ_CP011239.1 Bordetella pertussis strain H915, complete genome	0.448313	k__Bacteria	2	p__Proteobacteria	1224	c__Betaproteobacteria	28216	o__Burkholderiales	80840	f__Alcaligenaceae	506	g__Bordetella	517	s__Bordetella_pertussis	520
NZ_CP011738.1 Bordetella pertussis strain I386, complete genome	0.448313	k__Bacteria	2	p__Proteobacteria	1224	c__Betaproteobacteria	28216	o__Burkholderiales	80840	f__Alcaligenaceae	506	g__Bordetella	517	s__Bordetella_pertussis	520
NZ_CP011699.1 Bordetella pertussis strain H766, complete genome	0.448315	k__Bacteria	2	p__Proteobacteria	1224	c__Betaproteobacteria	28216	o__Burkholderiales	80840	f__Alcaligenaceae	506	g__Bordetella	517	s__Bordetella_pertussis	520
NZ_CP011522.1 Streptomyces sp. CFMR 7 strain CFMR-7, complete genome	0.448357	k__Bacteria	2	p__Actinobacteria	201174	c__Actinobacteria	1760	o__Streptomycetales	85011	f__Streptomycetaceae	2062	g__Streptomyces	1883	s__Streptomyces_sp._CFMR_7	1649184
NZ_CP010265.1 Bordetella pertussis strain I669, complete genome	0.448407	k__Bacteria	2	p__Proteobacteria	1224	c__Betaproteobacteria	28216	o__Burkholderiales	80840	f__Alcaligenaceae	506	g__Bordetella	517	s__Bordetella_pertussis	520
NZ_CP013095.1 Bordetella pertussis strain J201, complete genome	0.448421	k__Bacteria	2	p__Proteobacteria	1224	c__Betaproteobacteria	28216	o__Burkholderiales	80840	f__Alcaligenaceae	506	g__Bordetella	517	s__Bordetella_pertussis	520
NZ_CP011688.1 Bordetella pertussis strain C742, complete genome	0.448425	k__Bacteria	2	p__Proteobacteria	1224	c__Betaproteobacteria	28216	o__Burkholderiales	80840	f__Alcaligenaceae	506	g__Bordetella	517	s__Bordetella_pertussis	520
NZ_CP025354.1 Bordetella pertussis strain E140 chromosome, complete genome	0.448427	k__Bacteria	2	p__Proteobacteria	1224	c__Betaproteobacteria	28216	o__Burkholderiales	80840	f__Alcaligenaceae	506	g__Bordetella	517	s__Bordetella_pertussis	520
NZ_CP011752.1 Bordetella pertussis strain J016, complete genome	0.448428	k__Bacteria	2	p__Proteobacteria	1224	c__Betaproteobacteria	28216	o__Burkholderiales	80840	f__Alcaligenaceae	506	g__Bordetella	517	s__Bordetella_pertussis	520
NZ_CP011208.1 Bordetella pertussis strain J018, complete genome	0.448428	k__Bacteria	2	p__Proteobacteria	1224	c__Betaproteobacteria	28216	o__Burkholderiales	80840	f__Alcaligenaceae	506	g__Bordetella	517	s__Bordetella_pertussis	520
NZ_CP011726.1 Bordetella pertussis strain I270, complete genome	0.448429	k__Bacteria	2	p__Proteobacteria	1224	c__Betaproteobacteria	28216	o__Burkholderiales	80840	f__Alcaligenaceae	506	g__Bordetella	517	s__Bordetella_pertussis	520
NZ_CP013891.1 Bordetella pertussis strain J121, complete genome	0.448443	k__Bacteria	2	p__Proteobacteria	1224	c__Betaproteobacteria	28216	o__Burkholderiales	80840	f__Alcaligenaceae	506	g__Bordetella	517	s__Bordetella_pertussis	520
NZ_CP026921.1 Bordetella pertussis strain J118 chromosome, complete genome	0.448444	k__Bacteria	2	p__Proteobacteria	1224	c__Betaproteobacteria	28216	o__Burkholderiales	80840	f__Alcaligenaceae	506	g__Bordetella	517	s__Bordetella_pertussis	520
NZ_CP026919.1 Bordetella pertussis strain J130 chromosome, complete genome	0.448447	k__Bacteria	2	p__Proteobacteria	1224	c__Betaproteobacteria	28216	o__Burkholderiales	80840	f__Alcaligenaceae	506	g__Bordetella	517	s__Bordetella_pertussis	520
NZ_CP017923.1 Bordetella pertussis strain J148 chromosome, complete genome	0.448499	k__Bacteria	2	p__Proteobacteria	1224	c__Betaproteobacteria	28216	o__Burkholderiales	80840	f__Alcaligenaceae	506	g__Bordetella	517	s__Bordetella_pertussis	520
NZ_CP009751.1 Bordetella pertussis B1917, complete genome	0.448541	k__Bacteria	2	p__Proteobacteria	1224	c__Betaproteobacteria	28216	o__Burkholderiales	80840	f__Alcaligenaceae	506	g__Bordetella	517	s__Bordetella_pertussis	520
NZ_CP011238.1 Bordetella pertussis strain H911, complete genome	0.448542	k__Bacteria	2	p__Proteobacteria	1224	c__Betaproteobacteria	28216	o__Burkholderiales	80840	f__Alcaligenaceae	506	g__Bordetella	517	s__Bordetella_pertussis	520
NZ_CP010264.1 Bordetella pertussis strain I656, complete genome	0.448588	k__Bacteria	2	p__Proteobacteria	1224	c__Betaproteobacteria	28216	o__Burkholderiales	80840	f__Alcaligenaceae	506	g__Bordetella	517	s__Bordetella_pertussis	520
NZ_CP011173.1 Bordetella pertussis strain E587, complete genome	0.448603	k__Bacteria	2	p__Proteobacteria	1224	c__Betaproteobacteria	28216	o__Burkholderiales	80840	f__Alcaligenaceae	506	g__Bordetella	517	s__Bordetella_pertussis	520
NZ_CP011169.1 Bordetella pertussis strain D521, complete genome	0.44866	k__Bacteria	2	p__Proteobacteria	1224	c__Betaproteobacteria	28216	o__Burkholderiales	80840	f__Alcaligenaceae	506	g__Bordetella	517	s__Bordetella_pertussis	520
NC_014165.1 Thermobispora bispora DSM 43833, complete genome	0.44869	k__Bacteria	2	p__Actinobacteria	201174	c__Actinobacteria	1760	-	-	-	-	g__Thermobispora	147067	s__Thermobispora_bispora	2006
NZ_CP007689.1 Listeria monocytogenes strain L2074, complete genome	0.448711	k__Bacteria	2	p__Firmicutes	1239	c__Bacilli	91061	o__Bacillales	1385	f__Listeriaceae	186820	g__Listeria	1637	s__Listeria_monocytogenes	1639
NZ_CP011168.1 Bordetella pertussis strain C958, complete genome	0.448753	k__Bacteria	2	p__Proteobacteria	1224	c__Betaproteobacteria	28216	o__Burkholderiales	80840	f__Alcaligenaceae	506	g__Bordetella	517	s__Bordetella_pertussis	520
NC_007794.1 Novosphingobium aromaticivorans DSM 12444, complete genome	0.449238	k__Bacteria	2	p__Proteobacteria	1224	c__Alphaproteobacteria	28211	o__Sphingomonadales	204457	f__Sphingomonadaceae	41297	g__Novosphingobium	165696	s__Novosphingobium_aromaticivorans	48935
NZ_CP015208.1 Candidatus Rhodoluna planktonica strain MWH-Dar1, complete genome	0.449279	k__Bacteria	2	p__Actinobacteria	201174	c__Actinobacteria	1760	o__Micrococcales	85006	f__Microbacteriaceae	85023	g__Rhodoluna	529883	s__Candidatus_Rhodoluna_planktonica	535712
NZ_CP024588.1 Roseomonas sp. FDAARGOS_362 chromosome, complete genome	0.449749	k__Bacteria	2	p__Proteobacteria	1224	c__Alphaproteobacteria	28211	o__Rhodospirillales	204441	f__Acetobacteraceae	433	g__Roseomonas	125216	s__Roseomonas_sp._FDAARGOS_362	2018065
NZ_CP011930.1 Herbaspirillum seropedicae strain Z67, complete genome	0.450113	k__Bacteria	2	p__Proteobacteria	1224	c__Betaproteobacteria	28216	o__Burkholderiales	80840	f__Oxalobacteraceae	75682	g__Herbaspirillum	963	s__Herbaspirillum_seropedicae	964
NC_009667.1 Ochrobactrum anthropi ATCC 49188 chromosome 1, complete sequence	0.450248	k__Bacteria	2	p__Proteobacteria	1224	c__Alphaproteobacteria	28211	o__Rhizobiales	356	f__Brucellaceae	118882	g__Ochrobactrum	528	s__Ochrobactrum_anthropi	529
NC_007613.1 Shigella boydii Sb227, complete genome	0.451345	k__Bacteria	2	p__Proteobacteria	1224	c__Gammaproteobacteria	1236	o__Enterobacterales	91347	f__Enterobacteriaceae	543	g__Shigella	620	s__Shigella_boydii	621
NZ_CP015766.1 Bordetella pertussis strain VA-15, complete genome	0.451348	k__Bacteria	2	p__Proteobacteria	1224	c__Betaproteobacteria	28216	o__Burkholderiales	80840	f__Alcaligenaceae	506	g__Bordetella	517	s__Bordetella_pertussis	520
NZ_CP042266.1 Streptomyces sp. SSL-25 chromosome, complete genome	0.451729	k__Bacteria	2	p__Actinobacteria	201174	c__Actinobacteria	1760	o__Streptomycetales	85011	f__Streptomycetaceae	2062	g__Streptomyces	1883	s__Streptomyces_sp._SSL-25	2599401
NC_016616.1 Dechlorosoma suillum PS, complete genome	0.451802	k__Bacteria	2	p__Proteobacteria	1224	c__Betaproteobacteria	28216	o__Rhodocyclales	206389	f__Rhodocyclaceae	75787	g__Azospira	146937	s__Azospira_oryzae	146939
NC_020830.1 Polaribacter sp. MED152, complete genome	0.452477	k__Bacteria	2	p__Bacteroidetes	976	c__Flavobacteriia	117743	o__Flavobacteriales	200644	f__Flavobacteriaceae	49546	g__Polaribacter	52959	s__Polaribacter_sp._MED152	313598
NC_006576.1 Synechococcus elongatus PCC 6301 DNA, complete genome	0.452479	k__Bacteria	2	p__Cyanobacteria	1117	-	-	o__Synechococcales	1890424	f__Synechococcaceae	1890426	g__Synechococcus	1129	s__Synechococcus_elongatus	32046
NZ_CP026456.1 Bordetella pertussis strain J257 chromosome, complete genome	0.452491	k__Bacteria	2	p__Proteobacteria	1224	c__Betaproteobacteria	28216	o__Burkholderiales	80840	f__Alcaligenaceae	506	g__Bordetella	517	s__Bordetella_pertussis	520
NZ_CP026464.1 Bordetella pertussis strain J249 chromosome, complete genome	0.452491	k__Bacteria	2	p__Proteobacteria	1224	c__Betaproteobacteria	28216	o__Burkholderiales	80840	f__Alcaligenaceae	506	g__Bordetella	517	s__Bordetella_pertussis	520
NZ_CP026458.1 Bordetella pertussis strain J255 chromosome, complete genome	0.452491	k__Bacteria	2	p__Proteobacteria	1224	c__Betaproteobacteria	28216	o__Burkholderiales	80840	f__Alcaligenaceae	506	g__Bordetella	517	s__Bordetella_pertussis	520
NZ_CP012083.1 Bordetella pertussis strain I751, complete genome	0.452604	k__Bacteria	2	p__Proteobacteria	1224	c__Betaproteobacteria	28216	o__Burkholderiales	80840	f__Alcaligenaceae	506	g__Bordetella	517	s__Bordetella_pertussis	520
NZ_CP015965.1 Mycobacterium yongonense strain Asan 36527, complete genome	0.452609	k__Bacteria	2	p__Actinobacteria	201174	c__Actinobacteria	1760	o__Corynebacteriales	85007	f__Mycobacteriaceae	1762	g__Mycobacterium	1763	s__Mycobacterium_intracellulare_subsp._yongonense	1203599
NZ_AP014548.1 Nonlabens marinus S1-08 DNA, nearly complete genome	0.452687	k__Bacteria	2	p__Bacteroidetes	976	c__Flavobacteriia	117743	o__Flavobacteriales	200644	f__Flavobacteriaceae	49546	g__Nonlabens	363408	s__Nonlabens_marinus	930802
NZ_CP019044.1 Nitratireductor basaltis strain RR3-28 chromosome, complete genome	0.452707	k__Bacteria	2	p__Proteobacteria	1224	c__Alphaproteobacteria	28211	o__Rhizobiales	356	f__Phyllobacteriaceae	69277	g__Nitratireductor	245876	s__Nitratireductor_basaltis	472175
NZ_CP025530.1 Bordetella pertussis strain D236 chromosome, complete genome	0.452707	k__Bacteria	2	p__Proteobacteria	1224	c__Betaproteobacteria	28216	o__Burkholderiales	80840	f__Alcaligenaceae	506	g__Bordetella	517	s__Bordetella_pertussis	520
NZ_CP025353.1 Bordetella pertussis strain J024 chromosome, complete genome	0.452935	k__Bacteria	2	p__Proteobacteria	1224	c__Betaproteobacteria	28216	o__Burkholderiales	80840	f__Alcaligenaceae	506	g__Bordetella	517	s__Bordetella_pertussis	520
NZ_CP012133.1 Bordetella pertussis strain I259, complete genome	0.453067	k__Bacteria	2	p__Proteobacteria	1224	c__Betaproteobacteria	28216	o__Burkholderiales	80840	f__Alcaligenaceae	506	g__Bordetella	517	s__Bordetella_pertussis	520
NZ_CP010259.1 Bordetella pertussis strain I518, complete genome	0.453067	k__Bacteria	2	p__Proteobacteria	1224	c__Betaproteobacteria	28216	o__Burkholderiales	80840	f__Alcaligenaceae	506	g__Bordetella	517	s__Bordetella_pertussis	520
NZ_CP026890.1 Bordetella pertussis strain J692 chromosome, complete genome	0.453069	k__Bacteria	2	p__Proteobacteria	1224	c__Betaproteobacteria	28216	o__Burkholderiales	80840	f__Alcaligenaceae	506	g__Bordetella	517	s__Bordetella_pertussis	520
NZ_CP026891.1 Bordetella pertussis strain J691 chromosome, complete genome	0.45307	k__Bacteria	2	p__Proteobacteria	1224	c__Betaproteobacteria	28216	o__Burkholderiales	80840	f__Alcaligenaceae	506	g__Bordetella	517	s__Bordetella_pertussis	520
NZ_CP026889.1 Bordetella pertussis strain J693 chromosome, complete genome	0.453071	k__Bacteria	2	p__Proteobacteria	1224	c__Betaproteobacteria	28216	o__Burkholderiales	80840	f__Alcaligenaceae	506	g__Bordetella	517	s__Bordetella_pertussis	520
NZ_CP012078.1 Bordetella pertussis strain H681, complete genome	0.453072	k__Bacteria	2	p__Proteobacteria	1224	c__Betaproteobacteria	28216	o__Burkholderiales	80840	f__Alcaligenaceae	506	g__Bordetella	517	s__Bordetella_pertussis	520
NZ_AP014520.1 Aggregatibacter actinomycetemcomitans NUM4039 DNA, complete genome	0.453238	k__Bacteria	2	p__Proteobacteria	1224	c__Gammaproteobacteria	1236	o__Pasteurellales	135625	f__Pasteurellaceae	712	g__Aggregatibacter	416916	s__Aggregatibacter_actinomycetemcomitans	714
NC_008358.1 Hyphomonas neptunium ATCC 15444, complete genome	0.453439	k__Bacteria	2	p__Proteobacteria	1224	c__Alphaproteobacteria	28211	o__Rhodobacterales	204455	f__Hyphomonadaceae	69657	g__Hyphomonas	85	s__Hyphomonas_neptunium	81032
NZ_CP025381.1 Bordetella pertussis strain I896 chromosome, complete genome	0.453451	k__Bacteria	2	p__Proteobacteria	1224	c__Betaproteobacteria	28216	o__Burkholderiales	80840	f__Alcaligenaceae	506	g__Bordetella	517	s__Bordetella_pertussis	520
NZ_CP016967.1 Bordetella pertussis strain E025, complete genome	0.453533	k__Bacteria	2	p__Proteobacteria	1224	c__Betaproteobacteria	28216	o__Burkholderiales	80840	f__Alcaligenaceae	506	g__Bordetella	517	s__Bordetella_pertussis	520
NZ_CP011692.1 Bordetella pertussis strain E024, complete genome	0.453533	k__Bacteria	2	p__Proteobacteria	1224	c__Betaproteobacteria	28216	o__Burkholderiales	80840	f__Alcaligenaceae	506	g__Bordetella	517	s__Bordetella_pertussis	520
NZ_CP013136.1 Herbaspirillum seropedicae strain AU14040, complete genome	0.453986	k__Bacteria	2	p__Proteobacteria	1224	c__Betaproteobacteria	28216	o__Burkholderiales	80840	f__Oxalobacteraceae	75682	g__Herbaspirillum	963	s__Herbaspirillum_seropedicae	964
NZ_CP031742.1 Streptomyces koyangensis strain VK-A60T chromosome, complete genome	0.454241	k__Bacteria	2	p__Actinobacteria	201174	c__Actinobacteria	1760	o__Streptomycetales	85011	f__Streptomycetaceae	2062	g__Streptomyces	1883	s__Streptomyces_koyangensis	188770
NZ_CP006711.1 Bifidobacterium breve 12L, complete genome	0.454419	k__Bacteria	2	p__Actinobacteria	201174	c__Actinobacteria	1760	o__Bifidobacteriales	85004	f__Bifidobacteriaceae	31953	g__Bifidobacterium	1678	s__Bifidobacterium_breve	1685
NZ_CP013859.1 Microbacterium sp. XT11, complete genome	0.454635	k__Bacteria	2	p__Actinobacteria	201174	c__Actinobacteria	1760	o__Micrococcales	85006	f__Microbacteriaceae	85023	g__Microbacterium	33882	s__Microbacterium_sp._XT11	367477
NZ_CP041943.1 Carnobacterium sp. PL12RED10 chromosome, complete genome	0.454885	k__Bacteria	2	p__Firmicutes	1239	c__Bacilli	91061	o__Lactobacillales	186826	f__Carnobacteriaceae	186828	g__Carnobacterium	2747	s__Carnobacterium_sp._PL12RED10	2592351
NZ_CP026918.1 Bordetella pertussis strain J132 chromosome, complete genome	0.455093	k__Bacteria	2	p__Proteobacteria	1224	c__Betaproteobacteria	28216	o__Burkholderiales	80840	f__Alcaligenaceae	506	g__Bordetella	517	s__Bordetella_pertussis	520
NC_016946.1 Mycobacterium intracellulare ATCC 13950, complete genome	0.455353	k__Bacteria	2	p__Actinobacteria	201174	c__Actinobacteria	1760	o__Corynebacteriales	85007	f__Mycobacteriaceae	1762	g__Mycobacterium	1763	s__Mycobacterium_intracellulare	1767
NZ_CP027774.1 Variovorax sp. PMC12 chromosome 2, complete sequence	0.455365	k__Bacteria	2	p__Proteobacteria	1224	c__Betaproteobacteria	28216	o__Burkholderiales	80840	f__Comamonadaceae	80864	g__Variovorax	34072	s__Variovorax_sp._PMC12	2126319
NC_023062.1 Mycoplasma ovis str. Michigan, complete genome	0.455509	k__Bacteria	2	p__Tenericutes	544448	c__Mollicutes	31969	o__Mycoplasmatales	2085	f__Mycoplasmataceae	2092	g__Mycoplasma	2093	s__Mycoplasma_ovis	171632
NZ_CP010966.1 Bordetella pertussis strain I979, complete genome	0.455597	k__Bacteria	2	p__Proteobacteria	1224	c__Betaproteobacteria	28216	o__Burkholderiales	80840	f__Alcaligenaceae	506	g__Bordetella	517	s__Bordetella_pertussis	520
NZ_CP015584.1 Roseomonas gilardii strain U14-5 chromosome 2, complete sequence	0.455624	k__Bacteria	2	p__Proteobacteria	1224	c__Alphaproteobacteria	28211	o__Rhodospirillales	204441	f__Acetobacteraceae	433	g__Roseomonas	125216	s__Roseomonas_gilardii	257708
NZ_CP022380.1 Capnocytophaga sp. H4358 chromosome, complete genome	0.455721	k__Bacteria	2	p__Bacteroidetes	976	c__Flavobacteriia	117743	o__Flavobacteriales	200644	f__Flavobacteriaceae	49546	g__Capnocytophaga	1016	s__Capnocytophaga_sp._H4358	1945658
NC_022546.1 Plautia stali symbiont DNA, complete genome	0.455958	k__Bacteria	2	p__Proteobacteria	1224	c__Gammaproteobacteria	1236	o__Enterobacterales	91347	f__Enterobacteriaceae	543	-	-	s__Plautia_stali_symbiont	891974
NZ_CP021386.1 Bifidobacterium breve strain NRBB04 chromosome, complete genome	0.455983	k__Bacteria	2	p__Actinobacteria	201174	c__Actinobacteria	1760	o__Bifidobacteriales	85004	f__Bifidobacteriaceae	31953	g__Bifidobacterium	1678	s__Bifidobacterium_breve	1685
NZ_CP016559.1 Streptomyces clavuligerus strain F613-1 chromosome, complete genome	0.45615	k__Bacteria	2	p__Actinobacteria	201174	c__Actinobacteria	1760	o__Streptomycetales	85011	f__Streptomycetaceae	2062	g__Streptomyces	1883	s__Streptomyces_clavuligerus	1901
NZ_CP021556.1 Bifidobacterium breve strain 139W423 chromosome, complete genome	0.45619	k__Bacteria	2	p__Actinobacteria	201174	c__Actinobacteria	1760	o__Bifidobacteriales	85004	f__Bifidobacteriaceae	31953	g__Bifidobacterium	1678	s__Bifidobacterium_breve	1685
NZ_CP026878.1 Shigella dysenteriae strain 07-3308 chromosome, complete genome	0.456341	k__Bacteria	2	p__Proteobacteria	1224	c__Gammaproteobacteria	1236	o__Enterobacterales	91347	f__Enterobacteriaceae	543	g__Shigella	620	s__Shigella_dysenteriae	622
NZ_CP028108.1 Fusobacterium periodonticum strain 2_1_31 chromosome, complete genome	0.456498	k__Bacteria	2	p__Fusobacteria	32066	c__Fusobacteriia	203490	o__Fusobacteriales	203491	f__Fusobacteriaceae	203492	g__Fusobacterium	848	s__Fusobacterium_periodonticum	860
NZ_HG966617.1 Candidatus Phaeomarinobacter ectocarpi complete genome	0.456687	k__Bacteria	2	p__Proteobacteria	1224	c__Alphaproteobacteria	28211	o__Rhizobiales	356	f__Rhodobiaceae	119043	g__Candidatus_Phaeomarinobacter	1541445	s__Candidatus_Phaeomarinobacter_ectocarpi	1458461
NZ_CP023407.1 Streptomyces fungicidicus strain TXX3120 chromosome, complete genome	0.456921	k__Bacteria	2	p__Actinobacteria	201174	c__Actinobacteria	1760	o__Streptomycetales	85011	f__Streptomycetaceae	2062	g__Streptomyces	1883	s__Streptomyces_fungicidicus	68203
NZ_CP008740.1 Haemophilus influenzae 2019, complete genome	0.456932	k__Bacteria	2	p__Proteobacteria	1224	c__Gammaproteobacteria	1236	o__Pasteurellales	135625	f__Pasteurellaceae	712	g__Haemophilus	724	s__Haemophilus_influenzae	727
NZ_CP044117.1 Roseomonas mucosa strain FDAARGOS_658 chromosome 4, complete sequence	0.457111	k__Bacteria	2	p__Proteobacteria	1224	c__Alphaproteobacteria	28211	o__Rhodospirillales	204441	f__Acetobacteraceae	433	g__Roseomonas	125216	s__Roseomonas_mucosa	207340
NZ_CP003715.1 Zymomonas mobilis subsp. mobilis str. CP4 = NRRL B-14023, complete genome	0.457153	k__Bacteria	2	p__Proteobacteria	1224	c__Alphaproteobacteria	28211	o__Sphingomonadales	204457	f__Sphingomonadaceae	41297	g__Zymomonas	541	s__Zymomonas_mobilis_subsp._mobilis	120045
NZ_CP017158.1 Bordetella pertussis strain J165, complete genome	0.457239	k__Bacteria	2	p__Proteobacteria	1224	c__Betaproteobacteria	28216	o__Burkholderiales	80840	f__Alcaligenaceae	506	g__Bordetella	517	s__Bordetella_pertussis	520
NZ_CP016958.1 Bordetella pertussis strain E537, complete genome	0.457355	k__Bacteria	2	p__Proteobacteria	1224	c__Betaproteobacteria	28216	o__Burkholderiales	80840	f__Alcaligenaceae	506	g__Bordetella	517	s__Bordetella_pertussis	520
NZ_CP026450.1 Bordetella pertussis strain J264 chromosome, complete genome	0.457356	k__Bacteria	2	p__Proteobacteria	1224	c__Betaproteobacteria	28216	o__Burkholderiales	80840	f__Alcaligenaceae	506	g__Bordetella	517	s__Bordetella_pertussis	520
NZ_CP026445.1 Bordetella pertussis strain J270 chromosome, complete genome	0.457356	k__Bacteria	2	p__Proteobacteria	1224	c__Betaproteobacteria	28216	o__Burkholderiales	80840	f__Alcaligenaceae	506	g__Bordetella	517	s__Bordetella_pertussis	520
NZ_CP026462.1 Bordetella pertussis strain J251 chromosome, complete genome	0.457356	k__Bacteria	2	p__Proteobacteria	1224	c__Betaproteobacteria	28216	o__Burkholderiales	80840	f__Alcaligenaceae	506	g__Bordetella	517	s__Bordetella_pertussis	520
NZ_CP026454.1 Bordetella pertussis strain J259 chromosome, complete genome	0.457356	k__Bacteria	2	p__Proteobacteria	1224	c__Betaproteobacteria	28216	o__Burkholderiales	80840	f__Alcaligenaceae	506	g__Bordetella	517	s__Bordetella_pertussis	520
NZ_CP026451.1 Bordetella pertussis strain J263 chromosome, complete genome	0.457356	k__Bacteria	2	p__Proteobacteria	1224	c__Betaproteobacteria	28216	o__Burkholderiales	80840	f__Alcaligenaceae	506	g__Bordetella	517	s__Bordetella_pertussis	520
NZ_CP026457.1 Bordetella pertussis strain J256 chromosome, complete genome	0.457356	k__Bacteria	2	p__Proteobacteria	1224	c__Betaproteobacteria	28216	o__Burkholderiales	80840	f__Alcaligenaceae	506	g__Bordetella	517	s__Bordetella_pertussis	520
NZ_CP026452.1 Bordetella pertussis strain J262 chromosome, complete genome	0.457356	k__Bacteria	2	p__Proteobacteria	1224	c__Betaproteobacteria	28216	o__Burkholderiales	80840	f__Alcaligenaceae	506	g__Bordetella	517	s__Bordetella_pertussis	520
NZ_CP026463.1 Bordetella pertussis strain J250 chromosome, complete genome	0.457356	k__Bacteria	2	p__Proteobacteria	1224	c__Betaproteobacteria	28216	o__Burkholderiales	80840	f__Alcaligenaceae	506	g__Bordetella	517	s__Bordetella_pertussis	520
NZ_CP026449.1 Bordetella pertussis strain J266 chromosome, complete genome	0.457356	k__Bacteria	2	p__Proteobacteria	1224	c__Betaproteobacteria	28216	o__Burkholderiales	80840	f__Alcaligenaceae	506	g__Bordetella	517	s__Bordetella_pertussis	520
NZ_CP026448.1 Bordetella pertussis strain J267 chromosome, complete genome	0.457356	k__Bacteria	2	p__Proteobacteria	1224	c__Betaproteobacteria	28216	o__Burkholderiales	80840	f__Alcaligenaceae	506	g__Bordetella	517	s__Bordetella_pertussis	520
NZ_CP026437.1 Bordetella pertussis strain J334 chromosome, complete genome	0.457357	k__Bacteria	2	p__Proteobacteria	1224	c__Betaproteobacteria	28216	o__Burkholderiales	80840	f__Alcaligenaceae	506	g__Bordetella	517	s__Bordetella_pertussis	520
NZ_CP026444.1 Bordetella pertussis strain J272 chromosome, complete genome	0.457357	k__Bacteria	2	p__Proteobacteria	1224	c__Betaproteobacteria	28216	o__Burkholderiales	80840	f__Alcaligenaceae	506	g__Bordetella	517	s__Bordetella_pertussis	520
NZ_CP026459.1 Bordetella pertussis strain J254 chromosome, complete genome	0.457357	k__Bacteria	2	p__Proteobacteria	1224	c__Betaproteobacteria	28216	o__Burkholderiales	80840	f__Alcaligenaceae	506	g__Bordetella	517	s__Bordetella_pertussis	520
NZ_CP026453.1 Bordetella pertussis strain J260 chromosome, complete genome	0.457357	k__Bacteria	2	p__Proteobacteria	1224	c__Betaproteobacteria	28216	o__Burkholderiales	80840	f__Alcaligenaceae	506	g__Bordetella	517	s__Bordetella_pertussis	520
NZ_CP026461.1 Bordetella pertussis strain J252 chromosome, complete genome	0.457357	k__Bacteria	2	p__Proteobacteria	1224	c__Betaproteobacteria	28216	o__Burkholderiales	80840	f__Alcaligenaceae	506	g__Bordetella	517	s__Bordetella_pertussis	520
NZ_CP011737.1 Bordetella pertussis strain I382, complete genome	0.457365	k__Bacteria	2	p__Proteobacteria	1224	c__Betaproteobacteria	28216	o__Burkholderiales	80840	f__Alcaligenaceae	506	g__Bordetella	517	s__Bordetella_pertussis	520
NZ_CP011728.1 Bordetella pertussis strain I273, complete genome	0.457373	k__Bacteria	2	p__Proteobacteria	1224	c__Betaproteobacteria	28216	o__Burkholderiales	80840	f__Alcaligenaceae	506	g__Bordetella	517	s__Bordetella_pertussis	520
NZ_CP011715.1 Bordetella pertussis strain I069, complete genome	0.457471	k__Bacteria	2	p__Proteobacteria	1224	c__Betaproteobacteria	28216	o__Burkholderiales	80840	f__Alcaligenaceae	506	g__Bordetella	517	s__Bordetella_pertussis	520
NZ_CP011727.1 Bordetella pertussis strain I271, complete genome	0.457472	k__Bacteria	2	p__Proteobacteria	1224	c__Betaproteobacteria	28216	o__Burkholderiales	80840	f__Alcaligenaceae	506	g__Bordetella	517	s__Bordetella_pertussis	520
NZ_CP026988.1 Bordetella pertussis strain J247 chromosome, complete genome	0.457485	k__Bacteria	2	p__Proteobacteria	1224	c__Betaproteobacteria	28216	o__Burkholderiales	80840	f__Alcaligenaceae	506	g__Bordetella	517	s__Bordetella_pertussis	520
NZ_CP018042.1 Bordetella pertussis strain J313 chromosome, complete genome	0.457489	k__Bacteria	2	p__Proteobacteria	1224	c__Betaproteobacteria	28216	o__Burkholderiales	80840	f__Alcaligenaceae	506	g__Bordetella	517	s__Bordetella_pertussis	520
NZ_CP013907.1 Bordetella pertussis strain J277, complete genome	0.45757	k__Bacteria	2	p__Proteobacteria	1224	c__Betaproteobacteria	28216	o__Burkholderiales	80840	f__Alcaligenaceae	506	g__Bordetella	517	s__Bordetella_pertussis	520
NZ_CP026626.1 Bordetella pertussis strain J523 chromosome, complete genome	0.457588	k__Bacteria	2	p__Proteobacteria	1224	c__Betaproteobacteria	28216	o__Burkholderiales	80840	f__Alcaligenaceae	506	g__Bordetella	517	s__Bordetella_pertussis	520
NZ_CP013081.1 Bordetella pertussis strain E602, complete genome	0.457589	k__Bacteria	2	p__Proteobacteria	1224	c__Betaproteobacteria	28216	o__Burkholderiales	80840	f__Alcaligenaceae	506	g__Bordetella	517	s__Bordetella_pertussis	520
NZ_CP026446.1 Bordetella pertussis strain J269 chromosome, complete genome	0.45759	k__Bacteria	2	p__Proteobacteria	1224	c__Betaproteobacteria	28216	o__Burkholderiales	80840	f__Alcaligenaceae	506	g__Bordetella	517	s__Bordetella_pertussis	520
NZ_CP013888.1 Bordetella pertussis strain J104, complete genome	0.45759	k__Bacteria	2	p__Proteobacteria	1224	c__Betaproteobacteria	28216	o__Burkholderiales	80840	f__Alcaligenaceae	506	g__Bordetella	517	s__Bordetella_pertussis	520
NZ_CP025350.1 Bordetella pertussis strain I958 chromosome, complete genome	0.45759	k__Bacteria	2	p__Proteobacteria	1224	c__Betaproteobacteria	28216	o__Burkholderiales	80840	f__Alcaligenaceae	506	g__Bordetella	517	s__Bordetella_pertussis	520
NZ_CP026442.1 Bordetella pertussis strain J275 chromosome, complete genome	0.457596	k__Bacteria	2	p__Proteobacteria	1224	c__Betaproteobacteria	28216	o__Burkholderiales	80840	f__Alcaligenaceae	506	g__Bordetella	517	s__Bordetella_pertussis	520
NZ_CP026887.1 Bordetella pertussis strain J697 chromosome, complete genome	0.457609	k__Bacteria	2	p__Proteobacteria	1224	c__Betaproteobacteria	28216	o__Burkholderiales	80840	f__Alcaligenaceae	506	g__Bordetella	517	s__Bordetella_pertussis	520
NZ_CP010261.1 Bordetella pertussis strain I538, complete genome	0.457675	k__Bacteria	2	p__Proteobacteria	1224	c__Betaproteobacteria	28216	o__Burkholderiales	80840	f__Alcaligenaceae	506	g__Bordetella	517	s__Bordetella_pertussis	520
NZ_CP013893.1 Bordetella pertussis strain J124, complete genome	0.457687	k__Bacteria	2	p__Proteobacteria	1224	c__Betaproteobacteria	28216	o__Burkholderiales	80840	f__Alcaligenaceae	506	g__Bordetella	517	s__Bordetella_pertussis	520
NZ_CP013892.1 Bordetella pertussis strain J122, complete genome	0.457689	k__Bacteria	2	p__Proteobacteria	1224	c__Betaproteobacteria	28216	o__Burkholderiales	80840	f__Alcaligenaceae	506	g__Bordetella	517	s__Bordetella_pertussis	520
NZ_CP026920.1 Bordetella pertussis strain J129 chromosome, complete genome	0.457691	k__Bacteria	2	p__Proteobacteria	1224	c__Betaproteobacteria	28216	o__Burkholderiales	80840	f__Alcaligenaceae	506	g__Bordetella	517	s__Bordetella_pertussis	520
NZ_CP011758.1 Bordetella pertussis strain J039, complete genome	0.457705	k__Bacteria	2	p__Proteobacteria	1224	c__Betaproteobacteria	28216	o__Burkholderiales	80840	f__Alcaligenaceae	506	g__Bordetella	517	s__Bordetella_pertussis	520
NZ_CP025348.1 Bordetella pertussis strain J234 chromosome, complete genome	0.457705	k__Bacteria	2	p__Proteobacteria	1224	c__Betaproteobacteria	28216	o__Burkholderiales	80840	f__Alcaligenaceae	506	g__Bordetella	517	s__Bordetella_pertussis	520
NZ_CP012087.1 Bordetella pertussis strain J038, complete genome	0.457706	k__Bacteria	2	p__Proteobacteria	1224	c__Betaproteobacteria	28216	o__Burkholderiales	80840	f__Alcaligenaceae	506	g__Bordetella	517	s__Bordetella_pertussis	520
NZ_CP010256.1 Bordetella pertussis strain I483, complete genome	0.457706	k__Bacteria	2	p__Proteobacteria	1224	c__Betaproteobacteria	28216	o__Burkholderiales	80840	f__Alcaligenaceae	506	g__Bordetella	517	s__Bordetella_pertussis	520
NZ_CP013863.1 Bordetella pertussis strain J296, complete genome	0.457707	k__Bacteria	2	p__Proteobacteria	1224	c__Betaproteobacteria	28216	o__Burkholderiales	80840	f__Alcaligenaceae	506	g__Bordetella	517	s__Bordetella_pertussis	520
NZ_CP012135.1 Bordetella pertussis strain J014, complete genome	0.457709	k__Bacteria	2	p__Proteobacteria	1224	c__Betaproteobacteria	28216	o__Burkholderiales	80840	f__Alcaligenaceae	506	g__Bordetella	517	s__Bordetella_pertussis	520
NZ_CP026886.1 Bordetella pertussis strain J698 chromosome, complete genome	0.457714	k__Bacteria	2	p__Proteobacteria	1224	c__Betaproteobacteria	28216	o__Burkholderiales	80840	f__Alcaligenaceae	506	g__Bordetella	517	s__Bordetella_pertussis	520
NZ_CP020468.1 Actinomyces gaoshouyii strain pika_114 chromosome, complete genome	0.457751	k__Bacteria	2	p__Actinobacteria	201174	c__Actinobacteria	1760	o__Actinomycetales	2037	f__Actinomycetaceae	2049	g__Actinomyces	1654	s__Actinomyces_gaoshouyii	1960083
NZ_CP026913.1 Bordetella pertussis strain J571 chromosome, complete genome	0.457795	k__Bacteria	2	p__Proteobacteria	1224	c__Betaproteobacteria	28216	o__Burkholderiales	80840	f__Alcaligenaceae	506	g__Bordetella	517	s__Bordetella_pertussis	520
NZ_CP026914.1 Bordetella pertussis strain J567 chromosome, complete genome	0.457797	k__Bacteria	2	p__Proteobacteria	1224	c__Betaproteobacteria	28216	o__Burkholderiales	80840	f__Alcaligenaceae	506	g__Bordetella	517	s__Bordetella_pertussis	520
NZ_CP026915.1 Bordetella pertussis strain J549 chromosome, complete genome	0.457803	k__Bacteria	2	p__Proteobacteria	1224	c__Betaproteobacteria	28216	o__Burkholderiales	80840	f__Alcaligenaceae	506	g__Bordetella	517	s__Bordetella_pertussis	520
NZ_CP011244.1 Bordetella pertussis strain J022, complete genome	0.45781	k__Bacteria	2	p__Proteobacteria	1224	c__Betaproteobacteria	28216	o__Burkholderiales	80840	f__Alcaligenaceae	506	g__Bordetella	517	s__Bordetella_pertussis	520
NZ_CP011755.1 Bordetella pertussis strain J023, complete genome	0.45781	k__Bacteria	2	p__Proteobacteria	1224	c__Betaproteobacteria	28216	o__Burkholderiales	80840	f__Alcaligenaceae	506	g__Bordetella	517	s__Bordetella_pertussis	520
NZ_CP026629.1 Bordetella pertussis strain J386 chromosome, complete genome	0.457822	k__Bacteria	2	p__Proteobacteria	1224	c__Betaproteobacteria	28216	o__Burkholderiales	80840	f__Alcaligenaceae	506	g__Bordetella	517	s__Bordetella_pertussis	520
NZ_CP025355.1 Bordetella pertussis strain D919 chromosome, complete genome	0.457822	k__Bacteria	2	p__Proteobacteria	1224	c__Betaproteobacteria	28216	o__Burkholderiales	80840	f__Alcaligenaceae	506	g__Bordetella	517	s__Bordetella_pertussis	520
NZ_CP010846.1 Bordetella pertussis strain H563, complete genome	0.457823	k__Bacteria	2	p__Proteobacteria	1224	c__Betaproteobacteria	28216	o__Burkholderiales	80840	f__Alcaligenaceae	506	g__Bordetella	517	s__Bordetella_pertussis	520
NZ_CP013082.1 Bordetella pertussis strain H382, complete genome	0.457823	k__Bacteria	2	p__Proteobacteria	1224	c__Betaproteobacteria	28216	o__Burkholderiales	80840	f__Alcaligenaceae	506	g__Bordetella	517	s__Bordetella_pertussis	520
NZ_CP011693.1 Bordetella pertussis strain E530, complete genome	0.457823	k__Bacteria	2	p__Proteobacteria	1224	c__Betaproteobacteria	28216	o__Burkholderiales	80840	f__Alcaligenaceae	506	g__Bordetella	517	s__Bordetella_pertussis	520
NZ_CP013874.1 Bordetella pertussis strain G085, complete genome	0.457825	k__Bacteria	2	p__Proteobacteria	1224	c__Betaproteobacteria	28216	o__Burkholderiales	80840	f__Alcaligenaceae	506	g__Bordetella	517	s__Bordetella_pertussis	520
NZ_CP011177.1 Bordetella pertussis strain F034, complete genome	0.457879	k__Bacteria	2	p__Proteobacteria	1224	c__Betaproteobacteria	28216	o__Burkholderiales	80840	f__Alcaligenaceae	506	g__Bordetella	517	s__Bordetella_pertussis	520
NZ_CP025356.1 Bordetella pertussis strain H034 chromosome, complete genome	0.457924	k__Bacteria	2	p__Proteobacteria	1224	c__Betaproteobacteria	28216	o__Burkholderiales	80840	f__Alcaligenaceae	506	g__Bordetella	517	s__Bordetella_pertussis	520
NZ_CP011167.1 Bordetella pertussis strain C571, complete genome	0.457937	k__Bacteria	2	p__Proteobacteria	1224	c__Betaproteobacteria	28216	o__Burkholderiales	80840	f__Alcaligenaceae	506	g__Bordetella	517	s__Bordetella_pertussis	520
NZ_CP013873.1 Bordetella pertussis strain F934, complete genome	0.457939	k__Bacteria	2	p__Proteobacteria	1224	c__Betaproteobacteria	28216	o__Burkholderiales	80840	f__Alcaligenaceae	506	g__Bordetella	517	s__Bordetella_pertussis	520
NZ_CP025347.1 Bordetella pertussis strain C569 chromosome, complete genome	0.457939	k__Bacteria	2	p__Proteobacteria	1224	c__Betaproteobacteria	28216	o__Burkholderiales	80840	f__Alcaligenaceae	506	g__Bordetella	517	s__Bordetella_pertussis	520
NZ_CP025374.1 Bordetella pertussis strain H814 chromosome, complete genome	0.457939	k__Bacteria	2	p__Proteobacteria	1224	c__Betaproteobacteria	28216	o__Burkholderiales	80840	f__Alcaligenaceae	506	g__Bordetella	517	s__Bordetella_pertussis	520
NZ_CP010263.1 Bordetella pertussis strain I646, complete genome	0.457939	k__Bacteria	2	p__Proteobacteria	1224	c__Betaproteobacteria	28216	o__Burkholderiales	80840	f__Alcaligenaceae	506	g__Bordetella	517	s__Bordetella_pertussis	520
NZ_CP013087.1 Bordetella pertussis strain H771, complete genome	0.45794	k__Bacteria	2	p__Proteobacteria	1224	c__Betaproteobacteria	28216	o__Burkholderiales	80840	f__Alcaligenaceae	506	g__Bordetella	517	s__Bordetella_pertussis	520
NZ_CP011695.1 Bordetella pertussis strain H437, complete genome	0.45794	k__Bacteria	2	p__Proteobacteria	1224	c__Betaproteobacteria	28216	o__Burkholderiales	80840	f__Alcaligenaceae	506	g__Bordetella	517	s__Bordetella_pertussis	520
NZ_CP010840.1 Bordetella pertussis strain H379, complete genome	0.457941	k__Bacteria	2	p__Proteobacteria	1224	c__Betaproteobacteria	28216	o__Burkholderiales	80840	f__Alcaligenaceae	506	g__Bordetella	517	s__Bordetella_pertussis	520
NZ_CP026892.1 Bordetella pertussis strain J690 chromosome, complete genome	0.457943	k__Bacteria	2	p__Proteobacteria	1224	c__Betaproteobacteria	28216	o__Burkholderiales	80840	f__Alcaligenaceae	506	g__Bordetella	517	s__Bordetella_pertussis	520
NZ_CP025386.1 Bordetella pertussis strain I623 chromosome, complete genome	0.457944	k__Bacteria	2	p__Proteobacteria	1224	c__Betaproteobacteria	28216	o__Burkholderiales	80840	f__Alcaligenaceae	506	g__Bordetella	517	s__Bordetella_pertussis	520
NZ_CP011199.1 Bordetella pertussis strain I238, complete genome	0.458025	k__Bacteria	2	p__Proteobacteria	1224	c__Betaproteobacteria	28216	o__Burkholderiales	80840	f__Alcaligenaceae	506	g__Bordetella	517	s__Bordetella_pertussis	520
NZ_CP011443.1 Bordetella pertussis strain B3582, complete genome	0.458056	k__Bacteria	2	p__Proteobacteria	1224	c__Betaproteobacteria	28216	o__Burkholderiales	80840	f__Alcaligenaceae	506	g__Bordetella	517	s__Bordetella_pertussis	520
NZ_CP017925.1 Bordetella pertussis strain J203, complete genome	0.458059	k__Bacteria	2	p__Proteobacteria	1224	c__Betaproteobacteria	28216	o__Burkholderiales	80840	f__Alcaligenaceae	506	g__Bordetella	517	s__Bordetella_pertussis	520
NZ_CP013871.1 Bordetella pertussis strain F657, complete genome	0.458064	k__Bacteria	2	p__Proteobacteria	1224	c__Betaproteobacteria	28216	o__Burkholderiales	80840	f__Alcaligenaceae	506	g__Bordetella	517	s__Bordetella_pertussis	520
NZ_CP025528.1 Bordetella pertussis strain D869 chromosome, complete genome	0.458085	k__Bacteria	2	p__Proteobacteria	1224	c__Betaproteobacteria	28216	o__Burkholderiales	80840	f__Alcaligenaceae	506	g__Bordetella	517	s__Bordetella_pertussis	520
NC_014363.1 Olsenella uli DSM 7084, complete genome	0.458113	k__Bacteria	2	p__Actinobacteria	201174	c__Coriobacteriia	84998	o__Coriobacteriales	84999	f__Atopobiaceae	1643824	g__Olsenella	133925	s__Olsenella_uli	133926
NZ_CP011195.1 Bordetella pertussis strain H806, complete genome	0.458142	k__Bacteria	2	p__Proteobacteria	1224	c__Betaproteobacteria	28216	o__Burkholderiales	80840	f__Alcaligenaceae	506	g__Bordetella	517	s__Bordetella_pertussis	520
NZ_CP025364.1 Bordetella pertussis strain H709 chromosome, complete genome	0.458174	k__Bacteria	2	p__Proteobacteria	1224	c__Betaproteobacteria	28216	o__Burkholderiales	80840	f__Alcaligenaceae	506	g__Bordetella	517	s__Bordetella_pertussis	520
NZ_CP027667.1 Melaminivora sp. SC2-9 chromosome, complete genome	0.458176	k__Bacteria	2	p__Proteobacteria	1224	c__Betaproteobacteria	28216	o__Burkholderiales	80840	f__Comamonadaceae	80864	g__Melaminivora	1649468	s__Melaminivora_sp._SC2-9	2109913
NZ_CP011721.1 Bordetella pertussis strain I127, complete genome	0.458177	k__Bacteria	2	p__Proteobacteria	1224	c__Betaproteobacteria	28216	o__Burkholderiales	80840	f__Alcaligenaceae	506	g__Bordetella	517	s__Bordetella_pertussis	520
NZ_CP016963.1 Bordetella pertussis strain D799, complete genome	0.458179	k__Bacteria	2	p__Proteobacteria	1224	c__Betaproteobacteria	28216	o__Burkholderiales	80840	f__Alcaligenaceae	506	g__Bordetella	517	s__Bordetella_pertussis	520
NZ_CP013078.1 Bordetella pertussis strain C734, complete genome	0.458291	k__Bacteria	2	p__Proteobacteria	1224	c__Betaproteobacteria	28216	o__Burkholderiales	80840	f__Alcaligenaceae	506	g__Bordetella	517	s__Bordetella_pertussis	520
NZ_CP025479.1 Bordetella pertussis strain I892 chromosome, complete genome	0.458326	k__Bacteria	2	p__Proteobacteria	1224	c__Betaproteobacteria	28216	o__Burkholderiales	80840	f__Alcaligenaceae	506	g__Bordetella	517	s__Bordetella_pertussis	520
NZ_CP011191.1 Bordetella pertussis strain H754, complete genome	0.45834	k__Bacteria	2	p__Proteobacteria	1224	c__Betaproteobacteria	28216	o__Burkholderiales	80840	f__Alcaligenaceae	506	g__Bordetella	517	s__Bordetella_pertussis	520
NZ_CP016965.1 Bordetella pertussis strain F013, complete genome	0.458397	k__Bacteria	2	p__Proteobacteria	1224	c__Betaproteobacteria	28216	o__Burkholderiales	80840	f__Alcaligenaceae	506	g__Bordetella	517	s__Bordetella_pertussis	520
NZ_CP021401.1 Bordetella pertussis strain J078 chromosome, complete genome	0.458434	k__Bacteria	2	p__Proteobacteria	1224	c__Betaproteobacteria	28216	o__Burkholderiales	80840	f__Alcaligenaceae	506	g__Bordetella	517	s__Bordetella_pertussis	520
NZ_CP025345.1 Bordetella pertussis strain C871 chromosome, complete genome	0.458528	k__Bacteria	2	p__Proteobacteria	1224	c__Betaproteobacteria	28216	o__Burkholderiales	80840	f__Alcaligenaceae	506	g__Bordetella	517	s__Bordetella_pertussis	520
NZ_CP042305.1 Humibacter sp. WJ7-1 chromosome, complete genome	0.458931	k__Bacteria	2	p__Actinobacteria	201174	c__Actinobacteria	1760	o__Micrococcales	85006	f__Microbacteriaceae	85023	g__Humibacter	427753	s__Humibacter_sp._WJ7-1	2599293
NZ_CP031057.1 Acidipropionibacterium acidipropionici strain WGS7 chromosome, complete genome	0.459179	k__Bacteria	2	p__Actinobacteria	201174	c__Actinobacteria	1760	o__Propionibacteriales	85009	f__Propionibacteriaceae	31957	g__Acidipropionibacterium	1912215	s__Acidipropionibacterium_acidipropionici	1748
NC_018867.1 Dehalobacter sp. CF, complete genome	0.459243	k__Bacteria	2	p__Firmicutes	1239	c__Clostridia	186801	o__Clostridiales	186802	f__Peptococcaceae	186807	g__Dehalobacter	56112	s__Dehalobacter_sp._CF	1131462
NZ_CP031746.1 Auritidibacter sp. NML130574 chromosome, complete genome	0.459309	k__Bacteria	2	p__Actinobacteria	201174	c__Actinobacteria	1760	o__Micrococcales	85006	f__Micrococcaceae	1268	g__Auritidibacter	1160973	s__Auritidibacter_sp._NML130574	2170745
NZ_CP031367.1 Arcobacter trophiarum LMG 25534 chromosome, complete genome	0.459383	k__Bacteria	2	p__Proteobacteria	1224	c__Epsilonproteobacteria	29547	o__Campylobacterales	213849	f__Campylobacteraceae	72294	g__Arcobacter	28196	s__Arcobacter_trophiarum	708186
NC_010519.1 Haemophilus somnus 2336, complete genome	0.459393	k__Bacteria	2	p__Proteobacteria	1224	c__Gammaproteobacteria	1236	o__Pasteurellales	135625	f__Pasteurellaceae	712	g__Histophilus	214906	s__Histophilus_somni	731
NZ_CP018082.1 Nocardia sp. Y48 chromosome, complete genome	0.459637	k__Bacteria	2	p__Actinobacteria	201174	c__Actinobacteria	1760	o__Corynebacteriales	85007	f__Nocardiaceae	85025	g__Nocardia	1817	s__Nocardia_mangyaensis	2213200
NZ_CP010407.1 Streptomyces vietnamensis strain GIM4.0001, complete genome	0.460126	k__Bacteria	2	p__Actinobacteria	201174	c__Actinobacteria	1760	o__Streptomycetales	85011	f__Streptomycetaceae	2062	g__Streptomyces	1883	s__Streptomyces_vietnamensis	362257
NZ_CP024704.1 Fusobacterium periodonticum strain KCOM 2555 chromosome, complete genome	0.460163	k__Bacteria	2	p__Fusobacteria	32066	c__Fusobacteriia	203490	o__Fusobacteriales	203491	f__Fusobacteriaceae	203492	g__Fusobacterium	848	s__Fusobacterium_pseudoperiodonticum	2663009
NZ_CP024700.1 Fusobacterium periodonticum strain KCOM 1263 chromosome, complete genome	0.460183	k__Bacteria	2	p__Fusobacteria	32066	c__Fusobacteriia	203490	o__Fusobacteriales	203491	f__Fusobacteriaceae	203492	g__Fusobacterium	848	s__Fusobacterium_pseudoperiodonticum	2663009
NZ_CP016956.1 Bordetella pertussis strain E945, complete genome	0.46029	k__Bacteria	2	p__Proteobacteria	1224	c__Betaproteobacteria	28216	o__Burkholderiales	80840	f__Alcaligenaceae	506	g__Bordetella	517	s__Bordetella_pertussis	520
NC_022900.1 Zymomonas mobilis subsp. mobilis str. CP4 = NRRL B-14023, complete genome	0.460314	k__Bacteria	2	p__Proteobacteria	1224	c__Alphaproteobacteria	28211	o__Sphingomonadales	204457	f__Sphingomonadaceae	41297	g__Zymomonas	541	s__Zymomonas_mobilis_subsp._mobilis	120045
NZ_AP014569.1 Comamonadaceae bacterium B1 DNA, complete genome	0.460323	k__Bacteria	2	p__Proteobacteria	1224	c__Betaproteobacteria	28216	o__Burkholderiales	80840	f__Comamonadaceae	80864	g__Serpentinomonas	2490452	s__Serpentinomonas_mccroryi	1458426
NZ_CP041939.1 Carnobacterium sp. PL17GRE32 chromosome, complete genome	0.460586	k__Bacteria	2	p__Firmicutes	1239	c__Bacilli	91061	o__Lactobacillales	186826	f__Carnobacteriaceae	186828	g__Carnobacterium	2747	s__Carnobacterium_sp._PL17GRE32	2592355
NZ_CP020906.1 Rhizobium etli strain NXC12 chromosome, complete genome	0.460726	k__Bacteria	2	p__Proteobacteria	1224	c__Alphaproteobacteria	28211	o__Rhizobiales	356	f__Rhizobiaceae	82115	g__Rhizobium	379	s__Rhizobium_etli	29449
NZ_CP016286.1 Rhizobium leguminosarum strain Vaf10 chromosome, complete genome	0.460747	k__Bacteria	2	p__Proteobacteria	1224	c__Alphaproteobacteria	28211	o__Rhizobiales	356	f__Rhizobiaceae	82115	g__Rhizobium	379	s__Rhizobium_leguminosarum	384
NZ_CP013490.1 Rhizobium sp. N6212, complete genome	0.460777	k__Bacteria	2	p__Proteobacteria	1224	c__Alphaproteobacteria	28211	o__Rhizobiales	356	f__Rhizobiaceae	82115	g__Rhizobium	379	s__Rhizobium_sp._N6212	1703965
NZ_CP036350.1 Planctomycetes bacterium K2D chromosome, complete genome	0.461085	k__Bacteria	2	p__Planctomycetes	203682	-	-	-	-	-	-	-	-	s__Planctomycetes_bacterium_K2D	2527962
NZ_CP040507.1 Arcobacter butzleri JV22 chromosome, complete genome	0.461302	k__Bacteria	2	p__Proteobacteria	1224	c__Epsilonproteobacteria	29547	o__Campylobacterales	213849	f__Campylobacteraceae	72294	g__Arcobacter	28196	s__Arcobacter_butzleri	28197
NZ_CP012885.2 Mycobacterium chimaera strain AH16 chromosome, complete genome	0.461316	k__Bacteria	2	p__Actinobacteria	201174	c__Actinobacteria	1760	o__Corynebacteriales	85007	f__Mycobacteriaceae	1762	g__Mycobacterium	1763	s__Mycobacterium_chimaera	222805
NZ_AP012323.1 Bifidobacterium bifidum ATCC 29521 = JCM 1255 = DSM 20456 DNA, complete genome	0.461322	k__Bacteria	2	p__Actinobacteria	201174	c__Actinobacteria	1760	o__Bifidobacteriales	85004	f__Bifidobacteriaceae	31953	g__Bifidobacterium	1678	s__Bifidobacterium_bifidum	1681
NZ_CP018221.1 Sphingomonas sp. JJ-A5, complete genome	0.461355	k__Bacteria	2	p__Proteobacteria	1224	c__Alphaproteobacteria	28211	o__Sphingomonadales	204457	f__Sphingomonadaceae	41297	g__Sphingomonas	13687	s__Sphingomonas_sp._JJ-A5	1921510
NC_018149.1 Mycoplasma wenyonii str. Massachusetts, complete genome	0.461377	k__Bacteria	2	p__Tenericutes	544448	c__Mollicutes	31969	o__Mycoplasmatales	2085	f__Mycoplasmataceae	2092	g__Mycoplasma	2093	s__Mycoplasma_wenyonii	65123
NZ_CP007045.1 Rhizobium leguminosarum bv. trifolii WSM1689, complete genome	0.461426	k__Bacteria	2	p__Proteobacteria	1224	c__Alphaproteobacteria	28211	o__Rhizobiales	356	f__Rhizobiaceae	82115	g__Rhizobium	379	s__Rhizobium_leguminosarum	384
NZ_CP015267.1 Mycobacterium chimaera strain ZUERICH-2 chromosome, complete genome	0.46175	k__Bacteria	2	p__Actinobacteria	201174	c__Actinobacteria	1760	o__Corynebacteriales	85007	f__Mycobacteriaceae	1762	g__Mycobacterium	1763	s__Mycobacterium_chimaera	222805
NZ_CP011451.1 Nitrosomonas communis strain Nm2, complete genome	0.462162	k__Bacteria	2	p__Proteobacteria	1224	c__Betaproteobacteria	28216	o__Nitrosomonadales	32003	f__Nitrosomonadaceae	206379	g__Nitrosomonas	914	s__Nitrosomonas_communis	44574
NZ_CP011255.1 Bordetella pertussis strain I344, complete genome	0.462167	k__Bacteria	2	p__Proteobacteria	1224	c__Betaproteobacteria	28216	o__Burkholderiales	80840	f__Alcaligenaceae	506	g__Bordetella	517	s__Bordetella_pertussis	520
NZ_CP034841.1 Mycoplasma phocirhinis strain 852 chromosome, complete genome	0.462176	k__Bacteria	2	p__Tenericutes	544448	c__Mollicutes	31969	o__Mycoplasmatales	2085	f__Mycoplasmataceae	2092	g__Mycoplasma	2093	s__Mycoplasma_phocirhinis	142650
NZ_CP011204.1 Bordetella pertussis strain I752, complete genome	0.462221	k__Bacteria	2	p__Proteobacteria	1224	c__Betaproteobacteria	28216	o__Burkholderiales	80840	f__Alcaligenaceae	506	g__Bordetella	517	s__Bordetella_pertussis	520
NZ_CP026730.1 Streptomyces sp. CB09001 chromosome, complete genome	0.462273	k__Bacteria	2	p__Actinobacteria	201174	c__Actinobacteria	1760	o__Streptomycetales	85011	f__Streptomycetaceae	2062	g__Streptomyces	1883	s__Streptomyces_sp._CB09001	2083284
NZ_CP033061.1 Synechococcus elongatus UTEX 3055 chromosome, complete genome	0.462507	k__Bacteria	2	p__Cyanobacteria	1117	-	-	o__Synechococcales	1890424	f__Synechococcaceae	1890426	g__Synechococcus	1129	s__Synechococcus_elongatus	32046
NZ_CP026439.1 Bordetella pertussis strain J330 chromosome, complete genome	0.462578	k__Bacteria	2	p__Proteobacteria	1224	c__Betaproteobacteria	28216	o__Burkholderiales	80840	f__Alcaligenaceae	506	g__Bordetella	517	s__Bordetella_pertussis	520
NZ_CP026884.1 Bordetella pertussis strain J700 chromosome, complete genome	0.462581	k__Bacteria	2	p__Proteobacteria	1224	c__Betaproteobacteria	28216	o__Burkholderiales	80840	f__Alcaligenaceae	506	g__Bordetella	517	s__Bordetella_pertussis	520
NC_011369.1 Rhizobium leguminosarum bv. trifolii WSM2304, complete genome	0.462764	k__Bacteria	2	p__Proteobacteria	1224	c__Alphaproteobacteria	28211	o__Rhizobiales	356	f__Rhizobiaceae	82115	g__Rhizobium	379	s__Rhizobium_leguminosarum	384
NZ_CP026621.1 Bordetella pertussis strain J529 chromosome, complete genome	0.462811	k__Bacteria	2	p__Proteobacteria	1224	c__Betaproteobacteria	28216	o__Burkholderiales	80840	f__Alcaligenaceae	506	g__Bordetella	517	s__Bordetella_pertussis	520
NZ_CP025378.1 Bordetella pertussis strain I692 chromosome, complete genome	0.462811	k__Bacteria	2	p__Proteobacteria	1224	c__Betaproteobacteria	28216	o__Burkholderiales	80840	f__Alcaligenaceae	506	g__Bordetella	517	s__Bordetella_pertussis	520
NZ_CP016966.1 Bordetella pertussis strain E541, complete genome	0.462812	k__Bacteria	2	p__Proteobacteria	1224	c__Betaproteobacteria	28216	o__Burkholderiales	80840	f__Alcaligenaceae	506	g__Bordetella	517	s__Bordetella_pertussis	520
NC_009091.1 Prochlorococcus marinus str. MIT 9301, complete genome	0.462884	k__Bacteria	2	p__Cyanobacteria	1117	-	-	o__Synechococcales	1890424	f__Prochloraceae	1213	g__Prochlorococcus	1218	s__Prochlorococcus_marinus	1219
NZ_CP026917.1 Bordetella pertussis strain J233 chromosome, complete genome	0.462919	k__Bacteria	2	p__Proteobacteria	1224	c__Betaproteobacteria	28216	o__Burkholderiales	80840	f__Alcaligenaceae	506	g__Bordetella	517	s__Bordetella_pertussis	520
NZ_CP011171.1 Bordetella pertussis strain E150, complete genome	0.462928	k__Bacteria	2	p__Proteobacteria	1224	c__Betaproteobacteria	28216	o__Burkholderiales	80840	f__Alcaligenaceae	506	g__Bordetella	517	s__Bordetella_pertussis	520
NZ_CP025373.1 Bordetella pertussis strain H541 chromosome, complete genome	0.462928	k__Bacteria	2	p__Proteobacteria	1224	c__Betaproteobacteria	28216	o__Burkholderiales	80840	f__Alcaligenaceae	506	g__Bordetella	517	s__Bordetella_pertussis	520
NZ_CP026622.1 Bordetella pertussis strain J528 chromosome, complete genome	0.462929	k__Bacteria	2	p__Proteobacteria	1224	c__Betaproteobacteria	28216	o__Burkholderiales	80840	f__Alcaligenaceae	506	g__Bordetella	517	s__Bordetella_pertussis	520
NZ_CP026902.1 Bordetella pertussis strain J617 chromosome, complete genome	0.462931	k__Bacteria	2	p__Proteobacteria	1224	c__Betaproteobacteria	28216	o__Burkholderiales	80840	f__Alcaligenaceae	506	g__Bordetella	517	s__Bordetella_pertussis	520
NZ_CP025368.1 Bordetella pertussis strain C756 chromosome, complete genome	0.462932	k__Bacteria	2	p__Proteobacteria	1224	c__Betaproteobacteria	28216	o__Burkholderiales	80840	f__Alcaligenaceae	506	g__Bordetella	517	s__Bordetella_pertussis	520
NZ_CP034842.1 Fusobacterium necrophorum subsp. necrophorum strain ATCC 25286 chromosome, complete genome	0.46296	k__Bacteria	2	p__Fusobacteria	32066	c__Fusobacteriia	203490	o__Fusobacteriales	203491	f__Fusobacteriaceae	203492	g__Fusobacterium	848	s__Fusobacterium_necrophorum_subsp._necrophorum	143388
NZ_CP033837.1 Fusobacterium necrophorum strain FDAARGOS_565 chromosome, complete genome	0.462963	k__Bacteria	2	p__Fusobacteria	32066	c__Fusobacteriia	203490	o__Fusobacteriales	203491	f__Fusobacteriaceae	203492	g__Fusobacterium	848	s__Fusobacterium_necrophorum	859
NZ_CP041016.1 Sphingobium fuliginis ATCC 27551 chromosome cSF1, complete sequence	0.462986	k__Bacteria	2	p__Proteobacteria	1224	c__Alphaproteobacteria	28211	o__Sphingomonadales	204457	f__Sphingomonadaceae	41297	g__Sphingobium	165695	s__Sphingobium_fuliginis	336203
NZ_CP023677.1 Zymomonas mobilis subsp. mobilis strain ZM4 substr. 2032 chromosome, complete genome	0.463282	k__Bacteria	2	p__Proteobacteria	1224	c__Alphaproteobacteria	28211	o__Sphingomonadales	204457	f__Sphingomonadaceae	41297	g__Zymomonas	541	s__Zymomonas_mobilis_subsp._mobilis	120045
NZ_CP013870.1 Bordetella pertussis strain F501, complete genome	0.463283	k__Bacteria	2	p__Proteobacteria	1224	c__Betaproteobacteria	28216	o__Burkholderiales	80840	f__Alcaligenaceae	506	g__Bordetella	517	s__Bordetella_pertussis	520
NZ_CP031153.1 Kordia sp. SMS9 chromosome, complete genome	0.463302	k__Bacteria	2	p__Bacteroidetes	976	c__Flavobacteriia	117743	o__Flavobacteriales	200644	f__Flavobacteriaceae	49546	g__Kordia	221065	s__Kordia_sp._SMS9	2282170
NZ_CP021555.1 Bifidobacterium breve strain 082W48 chromosome, complete genome	0.463623	k__Bacteria	2	p__Actinobacteria	201174	c__Actinobacteria	1760	o__Bifidobacteriales	85004	f__Bifidobacteriaceae	31953	g__Bifidobacterium	1678	s__Bifidobacterium_breve	1685
NZ_CP013537.1 Rhizobium phaseoli strain R630, complete genome	0.463754	k__Bacteria	2	p__Proteobacteria	1224	c__Alphaproteobacteria	28211	o__Rhizobiales	356	f__Rhizobiaceae	82115	g__Rhizobium	379	s__Rhizobium_phaseoli	396
NZ_CP010257.1 Bordetella pertussis strain I496, complete genome	0.463786	k__Bacteria	2	p__Proteobacteria	1224	c__Betaproteobacteria	28216	o__Burkholderiales	80840	f__Alcaligenaceae	506	g__Bordetella	517	s__Bordetella_pertussis	520
NZ_CP021129.1 Mycoplasma synoviae strain MS-H chromosome, complete genome	0.464067	k__Bacteria	2	p__Tenericutes	544448	c__Mollicutes	31969	o__Mycoplasmatales	2085	f__Mycoplasmataceae	2092	g__Mycoplasma	2093	s__Mycoplasma_synoviae	2109
NZ_CP013590.1 Rhizobium sp. N871, complete genome	0.46462	k__Bacteria	2	p__Proteobacteria	1224	c__Alphaproteobacteria	28211	o__Rhizobiales	356	f__Rhizobiaceae	82115	g__Rhizobium	379	s__Rhizobium_sp._N871	1703968
NZ_AP017319.1 Mycoplasma pneumoniae DNA, complete genome, strain: KCH-405	0.46506	k__Bacteria	2	p__Tenericutes	544448	c__Mollicutes	31969	o__Mycoplasmatales	2085	f__Mycoplasmataceae	2092	g__Mycoplasma	2093	s__Mycoplasma_pneumoniae	2104
NC_011835.1 Bifidobacterium animalis subsp. lactis AD011, complete genome	0.46543	k__Bacteria	2	p__Actinobacteria	201174	c__Actinobacteria	1760	o__Bifidobacteriales	85004	f__Bifidobacteriaceae	31953	g__Bifidobacterium	1678	s__Bifidobacterium_animalis_subsp._lactis	302911
NZ_CP040244.1 Streptomyces exfoliatus strain A1013Y chromosome, complete genome	0.465585	k__Bacteria	2	p__Actinobacteria	201174	c__Actinobacteria	1760	o__Streptomycetales	85011	f__Streptomycetaceae	2062	g__Streptomyces	1883	s__Streptomyces_exfoliatus	1905
NZ_CP007470.1 Haemophilus influenzae strain 477, complete genome	0.465807	k__Bacteria	2	p__Proteobacteria	1224	c__Gammaproteobacteria	1236	o__Pasteurellales	135625	f__Pasteurellaceae	712	g__Haemophilus	724	s__Haemophilus_influenzae	727
NZ_CP014158.1 Pseudomonas citronellolis strain P3B5, complete genome	0.46609	k__Bacteria	2	p__Proteobacteria	1224	c__Gammaproteobacteria	1236	o__Pseudomonadales	72274	f__Pseudomonadaceae	135621	g__Pseudomonas	286	s__Pseudomonas_citronellolis	53408
NZ_CP025509.1 Rhizobium leguminosarum bv. viciae strain UPM791 chromosome, complete genome	0.466315	k__Bacteria	2	p__Proteobacteria	1224	c__Alphaproteobacteria	28211	o__Rhizobiales	356	f__Rhizobiaceae	82115	g__Rhizobium	379	s__Rhizobium_leguminosarum	384
NZ_CP031677.1 Pseudomonas aeruginosa strain E80 chromosome, complete genome	0.466334	k__Bacteria	2	p__Proteobacteria	1224	c__Gammaproteobacteria	1236	o__Pseudomonadales	72274	f__Pseudomonadaceae	135621	g__Pseudomonas	286	s__Pseudomonas_aeruginosa	287
NZ_CP016449.1 Hydrogenophaga sp. RAC07, complete genome	0.466342	k__Bacteria	2	p__Proteobacteria	1224	c__Betaproteobacteria	28216	o__Burkholderiales	80840	f__Comamonadaceae	80864	g__Hydrogenophaga	47420	s__Hydrogenophaga_sp._RAC07	1842537
NZ_CP013884.1 Bordetella pertussis strain J093, complete genome	0.466727	k__Bacteria	2	p__Proteobacteria	1224	c__Betaproteobacteria	28216	o__Burkholderiales	80840	f__Alcaligenaceae	506	g__Bordetella	517	s__Bordetella_pertussis	520
NZ_CP026922.1 Bordetella pertussis strain J092 chromosome, complete genome	0.46673	k__Bacteria	2	p__Proteobacteria	1224	c__Betaproteobacteria	28216	o__Burkholderiales	80840	f__Alcaligenaceae	506	g__Bordetella	517	s__Bordetella_pertussis	520
NZ_CP011734.1 Bordetella pertussis strain I375, complete genome	0.466734	k__Bacteria	2	p__Proteobacteria	1224	c__Betaproteobacteria	28216	o__Burkholderiales	80840	f__Alcaligenaceae	506	g__Bordetella	517	s__Bordetella_pertussis	520
NZ_CP011207.1 Bordetella pertussis strain I944, complete genome	0.466842	k__Bacteria	2	p__Proteobacteria	1224	c__Betaproteobacteria	28216	o__Burkholderiales	80840	f__Alcaligenaceae	506	g__Bordetella	517	s__Bordetella_pertussis	520
NZ_CP013865.1 Bordetella pertussis strain J305, complete genome	0.466965	k__Bacteria	2	p__Proteobacteria	1224	c__Betaproteobacteria	28216	o__Burkholderiales	80840	f__Alcaligenaceae	506	g__Bordetella	517	s__Bordetella_pertussis	520
NZ_CP025361.1 Bordetella pertussis strain H811 chromosome, complete genome	0.467086	k__Bacteria	2	p__Proteobacteria	1224	c__Betaproteobacteria	28216	o__Burkholderiales	80840	f__Alcaligenaceae	506	g__Bordetella	517	s__Bordetella_pertussis	520
NZ_CP011745.1 Bordetella pertussis strain I762, complete genome	0.467086	k__Bacteria	2	p__Proteobacteria	1224	c__Betaproteobacteria	28216	o__Burkholderiales	80840	f__Alcaligenaceae	506	g__Bordetella	517	s__Bordetella_pertussis	520
NZ_CP011750.1 Bordetella pertussis strain I978, complete genome	0.467086	k__Bacteria	2	p__Proteobacteria	1224	c__Betaproteobacteria	28216	o__Burkholderiales	80840	f__Alcaligenaceae	506	g__Bordetella	517	s__Bordetella_pertussis	520
NZ_CP026432.1 Bordetella pertussis strain J360 chromosome, complete genome	0.467101	k__Bacteria	2	p__Proteobacteria	1224	c__Betaproteobacteria	28216	o__Burkholderiales	80840	f__Alcaligenaceae	506	g__Bordetella	517	s__Bordetella_pertussis	520
NZ_CP022362.1 Bordetella pertussis strain J625 chromosome, complete genome	0.467115	k__Bacteria	2	p__Proteobacteria	1224	c__Betaproteobacteria	28216	o__Burkholderiales	80840	f__Alcaligenaceae	506	g__Bordetella	517	s__Bordetella_pertussis	520
NZ_CP011447.1 Bordetella pertussis strain B3913, complete genome	0.467205	k__Bacteria	2	p__Proteobacteria	1224	c__Betaproteobacteria	28216	o__Burkholderiales	80840	f__Alcaligenaceae	506	g__Bordetella	517	s__Bordetella_pertussis	520
NZ_CP011186.1 Bordetella pertussis strain H665, complete genome	0.467207	k__Bacteria	2	p__Proteobacteria	1224	c__Betaproteobacteria	28216	o__Burkholderiales	80840	f__Alcaligenaceae	506	g__Bordetella	517	s__Bordetella_pertussis	520
NZ_CP011184.1 Bordetella pertussis strain H579, complete genome	0.467209	k__Bacteria	2	p__Proteobacteria	1224	c__Betaproteobacteria	28216	o__Burkholderiales	80840	f__Alcaligenaceae	506	g__Bordetella	517	s__Bordetella_pertussis	520
NZ_CP026628.1 Bordetella pertussis strain J424 chromosome, complete genome	0.46721	k__Bacteria	2	p__Proteobacteria	1224	c__Betaproteobacteria	28216	o__Burkholderiales	80840	f__Alcaligenaceae	506	g__Bordetella	517	s__Bordetella_pertussis	520
NZ_CP011743.1 Bordetella pertussis strain I754, complete genome	0.467247	k__Bacteria	2	p__Proteobacteria	1224	c__Betaproteobacteria	28216	o__Burkholderiales	80840	f__Alcaligenaceae	506	g__Bordetella	517	s__Bordetella_pertussis	520
NZ_CP011747.1 Bordetella pertussis strain I965, complete genome	0.467313	k__Bacteria	2	p__Proteobacteria	1224	c__Betaproteobacteria	28216	o__Burkholderiales	80840	f__Alcaligenaceae	506	g__Bordetella	517	s__Bordetella_pertussis	520
NZ_CP011181.1 Bordetella pertussis strain F687, complete genome	0.467324	k__Bacteria	2	p__Proteobacteria	1224	c__Betaproteobacteria	28216	o__Burkholderiales	80840	f__Alcaligenaceae	506	g__Bordetella	517	s__Bordetella_pertussis	520
NZ_CP025359.1 Bordetella pertussis strain E153 chromosome, complete genome	0.467325	k__Bacteria	2	p__Proteobacteria	1224	c__Betaproteobacteria	28216	o__Burkholderiales	80840	f__Alcaligenaceae	506	g__Bordetella	517	s__Bordetella_pertussis	520
NZ_CP011189.1 Bordetella pertussis strain H729, complete genome	0.467326	k__Bacteria	2	p__Proteobacteria	1224	c__Betaproteobacteria	28216	o__Burkholderiales	80840	f__Alcaligenaceae	506	g__Bordetella	517	s__Bordetella_pertussis	520
NZ_CP026460.1 Bordetella pertussis strain J253 chromosome, complete genome	0.467326	k__Bacteria	2	p__Proteobacteria	1224	c__Betaproteobacteria	28216	o__Burkholderiales	80840	f__Alcaligenaceae	506	g__Bordetella	517	s__Bordetella_pertussis	520
NZ_CP013906.1 Bordetella pertussis strain J276, complete genome	0.467326	k__Bacteria	2	p__Proteobacteria	1224	c__Betaproteobacteria	28216	o__Burkholderiales	80840	f__Alcaligenaceae	506	g__Bordetella	517	s__Bordetella_pertussis	520
NZ_CP025344.1 Bordetella pertussis strain J077 chromosome, complete genome	0.46733	k__Bacteria	2	p__Proteobacteria	1224	c__Betaproteobacteria	28216	o__Burkholderiales	80840	f__Alcaligenaceae	506	g__Bordetella	517	s__Bordetella_pertussis	520
NZ_CP021390.1 Bifidobacterium breve strain DRBB26 chromosome, complete genome	0.46737	k__Bacteria	2	p__Actinobacteria	201174	c__Actinobacteria	1760	o__Bifidobacteriales	85004	f__Bifidobacteriaceae	31953	g__Bifidobacterium	1678	s__Bifidobacterium_breve	1685
NZ_CP011723.1 Bordetella pertussis strain I136, complete genome	0.467443	k__Bacteria	2	p__Proteobacteria	1224	c__Betaproteobacteria	28216	o__Burkholderiales	80840	f__Alcaligenaceae	506	g__Bordetella	517	s__Bordetella_pertussis	520
NZ_CP011759.1 Bordetella pertussis strain J068, complete genome	0.467445	k__Bacteria	2	p__Proteobacteria	1224	c__Betaproteobacteria	28216	o__Burkholderiales	80840	f__Alcaligenaceae	506	g__Bordetella	517	s__Bordetella_pertussis	520
NZ_CP026469.1 Bordetella pertussis strain J391 chromosome, complete genome	0.467445	k__Bacteria	2	p__Proteobacteria	1224	c__Betaproteobacteria	28216	o__Burkholderiales	80840	f__Alcaligenaceae	506	g__Bordetella	517	s__Bordetella_pertussis	520
NZ_CP026998.1 Bordetella pertussis strain J066 chromosome, complete genome	0.467446	k__Bacteria	2	p__Proteobacteria	1224	c__Betaproteobacteria	28216	o__Burkholderiales	80840	f__Alcaligenaceae	506	g__Bordetella	517	s__Bordetella_pertussis	520
NZ_CP012085.1 Bordetella pertussis strain J010, complete genome	0.467451	k__Bacteria	2	p__Proteobacteria	1224	c__Betaproteobacteria	28216	o__Burkholderiales	80840	f__Alcaligenaceae	506	g__Bordetella	517	s__Bordetella_pertussis	520
NZ_CP026885.1 Bordetella pertussis strain J699 chromosome, complete genome	0.467479	k__Bacteria	2	p__Proteobacteria	1224	c__Betaproteobacteria	28216	o__Burkholderiales	80840	f__Alcaligenaceae	506	g__Bordetella	517	s__Bordetella_pertussis	520
NZ_CP045434.1 Sphingomonas ginsengisoli An et al. 2013 strain KACC 16858 chromosome, complete genome	0.467522	k__Bacteria	2	p__Proteobacteria	1224	c__Alphaproteobacteria	28211	o__Sphingomonadales	204457	f__Sphingomonadaceae	41297	g__Sphingomonas	13687	s__Sphingomonas_ginsengisoli_An_et_al._2013	363835
NZ_CP010262.1 Bordetella pertussis strain I539, complete genome	0.467533	k__Bacteria	2	p__Proteobacteria	1224	c__Betaproteobacteria	28216	o__Burkholderiales	80840	f__Alcaligenaceae	506	g__Bordetella	517	s__Bordetella_pertussis	520
NZ_CP014211.1 Bordetella pertussis strain J377 chromosome, complete genome	0.46755	k__Bacteria	2	p__Proteobacteria	1224	c__Betaproteobacteria	28216	o__Burkholderiales	80840	f__Alcaligenaceae	506	g__Bordetella	517	s__Bordetella_pertussis	520
NZ_CP012132.1 Bordetella pertussis strain I187, complete genome	0.467551	k__Bacteria	2	p__Proteobacteria	1224	c__Betaproteobacteria	28216	o__Burkholderiales	80840	f__Alcaligenaceae	506	g__Bordetella	517	s__Bordetella_pertussis	520
NZ_CP010258.1 Bordetella pertussis strain I498, complete genome	0.467551	k__Bacteria	2	p__Proteobacteria	1224	c__Betaproteobacteria	28216	o__Burkholderiales	80840	f__Alcaligenaceae	506	g__Bordetella	517	s__Bordetella_pertussis	520
NZ_CP011709.1 Bordetella pertussis strain H864, complete genome	0.467551	k__Bacteria	2	p__Proteobacteria	1224	c__Betaproteobacteria	28216	o__Burkholderiales	80840	f__Alcaligenaceae	506	g__Bordetella	517	s__Bordetella_pertussis	520
NZ_CP011237.1 Bordetella pertussis strain H851, complete genome	0.467551	k__Bacteria	2	p__Proteobacteria	1224	c__Betaproteobacteria	28216	o__Burkholderiales	80840	f__Alcaligenaceae	506	g__Bordetella	517	s__Bordetella_pertussis	520
NZ_CP011702.1 Bordetella pertussis strain H775, complete genome	0.467552	k__Bacteria	2	p__Proteobacteria	1224	c__Betaproteobacteria	28216	o__Burkholderiales	80840	f__Alcaligenaceae	506	g__Bordetella	517	s__Bordetella_pertussis	520
NZ_CP010844.1 Bordetella pertussis strain H559, complete genome	0.467553	k__Bacteria	2	p__Proteobacteria	1224	c__Betaproteobacteria	28216	o__Burkholderiales	80840	f__Alcaligenaceae	506	g__Bordetella	517	s__Bordetella_pertussis	520
NZ_CP026910.1 Bordetella pertussis strain J588 chromosome, complete genome	0.467556	k__Bacteria	2	p__Proteobacteria	1224	c__Betaproteobacteria	28216	o__Burkholderiales	80840	f__Alcaligenaceae	506	g__Bordetella	517	s__Bordetella_pertussis	520
NZ_CP017161.1 Bordetella pertussis strain J151, complete genome	0.467558	k__Bacteria	2	p__Proteobacteria	1224	c__Betaproteobacteria	28216	o__Burkholderiales	80840	f__Alcaligenaceae	506	g__Bordetella	517	s__Bordetella_pertussis	520
NZ_CP026990.1 Bordetella pertussis strain J205 chromosome, complete genome	0.467562	k__Bacteria	2	p__Proteobacteria	1224	c__Betaproteobacteria	28216	o__Burkholderiales	80840	f__Alcaligenaceae	506	g__Bordetella	517	s__Bordetella_pertussis	520
NZ_CP016968.1 Bordetella pertussis strain D925, complete genome	0.467564	k__Bacteria	2	p__Proteobacteria	1224	c__Betaproteobacteria	28216	o__Burkholderiales	80840	f__Alcaligenaceae	506	g__Bordetella	517	s__Bordetella_pertussis	520
NZ_CP026911.1 Bordetella pertussis strain J586 chromosome, complete genome	0.467566	k__Bacteria	2	p__Proteobacteria	1224	c__Betaproteobacteria	28216	o__Burkholderiales	80840	f__Alcaligenaceae	506	g__Bordetella	517	s__Bordetella_pertussis	520
NZ_CP026912.1 Bordetella pertussis strain J582 chromosome, complete genome	0.467569	k__Bacteria	2	p__Proteobacteria	1224	c__Betaproteobacteria	28216	o__Burkholderiales	80840	f__Alcaligenaceae	506	g__Bordetella	517	s__Bordetella_pertussis	520
NZ_CP026668.1 Bordetella pertussis strain J372 chromosome, complete genome	0.467668	k__Bacteria	2	p__Proteobacteria	1224	c__Betaproteobacteria	28216	o__Burkholderiales	80840	f__Alcaligenaceae	506	g__Bordetella	517	s__Bordetella_pertussis	520
NZ_CP025524.1 Bordetella pertussis strain I705 chromosome, complete genome	0.467683	k__Bacteria	2	p__Proteobacteria	1224	c__Betaproteobacteria	28216	o__Burkholderiales	80840	f__Alcaligenaceae	506	g__Bordetella	517	s__Bordetella_pertussis	520
NZ_CP013882.1 Bordetella pertussis strain H876, complete genome	0.467683	k__Bacteria	2	p__Proteobacteria	1224	c__Betaproteobacteria	28216	o__Burkholderiales	80840	f__Alcaligenaceae	506	g__Bordetella	517	s__Bordetella_pertussis	520
NZ_CP025382.1 Bordetella pertussis strain H877 chromosome, complete genome	0.467683	k__Bacteria	2	p__Proteobacteria	1224	c__Betaproteobacteria	28216	o__Burkholderiales	80840	f__Alcaligenaceae	506	g__Bordetella	517	s__Bordetella_pertussis	520
NZ_CP011236.1 Bordetella pertussis strain H710, complete genome	0.467684	k__Bacteria	2	p__Proteobacteria	1224	c__Betaproteobacteria	28216	o__Burkholderiales	80840	f__Alcaligenaceae	506	g__Bordetella	517	s__Bordetella_pertussis	520
NC_017999.1 Bifidobacterium bifidum BGN4, complete genome	0.467697	k__Bacteria	2	p__Actinobacteria	201174	c__Actinobacteria	1760	o__Bifidobacteriales	85004	f__Bifidobacteriaceae	31953	g__Bifidobacterium	1678	s__Bifidobacterium_bifidum	1681
NZ_CP013868.1 Bordetella pertussis strain C975, complete genome	0.46779	k__Bacteria	2	p__Proteobacteria	1224	c__Betaproteobacteria	28216	o__Burkholderiales	80840	f__Alcaligenaceae	506	g__Bordetella	517	s__Bordetella_pertussis	520
NZ_CP011746.1 Bordetella pertussis strain I959, complete genome	0.467796	k__Bacteria	2	p__Proteobacteria	1224	c__Betaproteobacteria	28216	o__Burkholderiales	80840	f__Alcaligenaceae	506	g__Bordetella	517	s__Bordetella_pertussis	520
NZ_CP016961.1 Bordetella pertussis strain C934, complete genome	0.467802	k__Bacteria	2	p__Proteobacteria	1224	c__Betaproteobacteria	28216	o__Burkholderiales	80840	f__Alcaligenaceae	506	g__Bordetella	517	s__Bordetella_pertussis	520
NZ_CP010841.1 Bordetella pertussis strain H380, complete genome	0.467804	k__Bacteria	2	p__Proteobacteria	1224	c__Betaproteobacteria	28216	o__Burkholderiales	80840	f__Alcaligenaceae	506	g__Bordetella	517	s__Bordetella_pertussis	520
NZ_CP026903.1 Bordetella pertussis strain J616 chromosome, complete genome	0.467806	k__Bacteria	2	p__Proteobacteria	1224	c__Betaproteobacteria	28216	o__Burkholderiales	80840	f__Alcaligenaceae	506	g__Bordetella	517	s__Bordetella_pertussis	520
NZ_CP026904.1 Bordetella pertussis strain J614 chromosome, complete genome	0.467807	k__Bacteria	2	p__Proteobacteria	1224	c__Betaproteobacteria	28216	o__Burkholderiales	80840	f__Alcaligenaceae	506	g__Bordetella	517	s__Bordetella_pertussis	520
NZ_CP018037.1 Bordetella pertussis strain J094 chromosome, complete genome	0.46786	k__Bacteria	2	p__Proteobacteria	1224	c__Betaproteobacteria	28216	o__Burkholderiales	80840	f__Alcaligenaceae	506	g__Bordetella	517	s__Bordetella_pertussis	520
NZ_CP013866.1 Bordetella pertussis strain J311, complete genome	0.467923	k__Bacteria	2	p__Proteobacteria	1224	c__Betaproteobacteria	28216	o__Burkholderiales	80840	f__Alcaligenaceae	506	g__Bordetella	517	s__Bordetella_pertussis	520
NZ_CP013875.1 Bordetella pertussis strain G807 chromosome, complete genome	0.468041	k__Bacteria	2	p__Proteobacteria	1224	c__Betaproteobacteria	28216	o__Burkholderiales	80840	f__Alcaligenaceae	506	g__Bordetella	517	s__Bordetella_pertussis	520
NZ_CP025370.1 Bordetella pertussis strain I120 chromosome, complete genome	0.468042	k__Bacteria	2	p__Proteobacteria	1224	c__Betaproteobacteria	28216	o__Burkholderiales	80840	f__Alcaligenaceae	506	g__Bordetella	517	s__Bordetella_pertussis	520
NZ_CP016079.1 Mesorhizobium loti NZP2037 chromosome, complete genome	0.468082	k__Bacteria	2	p__Proteobacteria	1224	c__Alphaproteobacteria	28211	o__Rhizobiales	356	f__Phyllobacteriaceae	69277	g__Mesorhizobium	68287	s__Mesorhizobium_loti	381
NZ_CP013883.1 Bordetella pertussis strain I093, complete genome	0.468118	k__Bacteria	2	p__Proteobacteria	1224	c__Betaproteobacteria	28216	o__Burkholderiales	80840	f__Alcaligenaceae	506	g__Bordetella	517	s__Bordetella_pertussis	520
NZ_CP025480.1 Bordetella pertussis strain E087 chromosome, complete genome	0.468162	k__Bacteria	2	p__Proteobacteria	1224	c__Betaproteobacteria	28216	o__Burkholderiales	80840	f__Alcaligenaceae	506	g__Bordetella	517	s__Bordetella_pertussis	520
NZ_CP041695.1 Nocardia otitidiscaviarum strain NEB252 chromosome, complete genome	0.468288	k__Bacteria	2	p__Actinobacteria	201174	c__Actinobacteria	1760	o__Corynebacteriales	85007	f__Nocardiaceae	85025	g__Nocardia	1817	s__Nocardia_otitidiscaviarum	1823
NZ_CP032823.1 Arcobacter cryaerophilus ATCC 43158 chromosome, complete genome	0.468382	k__Bacteria	2	p__Proteobacteria	1224	c__Epsilonproteobacteria	29547	o__Campylobacterales	213849	f__Campylobacteraceae	72294	g__Arcobacter	28196	s__Arcobacter_cryaerophilus	28198
NZ_CP024597.1 Porphyromonas gingivalis strain KCOM 2796 chromosome, complete genome	0.468466	k__Bacteria	2	p__Bacteroidetes	976	c__Bacteroidia	200643	o__Bacteroidales	171549	f__Porphyromonadaceae	171551	g__Porphyromonas	836	s__Porphyromonas_gingivalis	837
NZ_CP012661.1 Defluviimonas alba strain cai42 chromosome, complete genome	0.468523	k__Bacteria	2	p__Proteobacteria	1224	c__Alphaproteobacteria	28211	o__Rhodobacterales	204455	f__Rhodobacteraceae	31989	g__Defluviimonas	1097466	s__Defluviimonas_alba	1335048
NZ_CP026430.1 Bordetella pertussis strain J364 chromosome, complete genome	0.468809	k__Bacteria	2	p__Proteobacteria	1224	c__Betaproteobacteria	28216	o__Burkholderiales	80840	f__Alcaligenaceae	506	g__Bordetella	517	s__Bordetella_pertussis	520
NZ_CP032911.1 Helicobacter pylori strain 19-A-EK3 chromosome, complete genome	0.46883	k__Bacteria	2	p__Proteobacteria	1224	c__Epsilonproteobacteria	29547	o__Campylobacterales	213849	f__Helicobacteraceae	72293	g__Helicobacter	209	s__Helicobacter_pylori	210
NZ_CP016616.1 Microvirga ossetica strain V5/3M chromosome, complete genome	0.468926	k__Bacteria	2	p__Proteobacteria	1224	c__Alphaproteobacteria	28211	o__Rhizobiales	356	f__Methylobacteriaceae	119045	g__Microvirga	186650	s__Microvirga_ossetica	1882682
NZ_CP040466.1 Streptomyces albidoflavus strain UYFA156 chromosome, complete genome	0.468933	k__Bacteria	2	p__Actinobacteria	201174	c__Actinobacteria	1760	o__Streptomycetales	85011	f__Streptomycetaceae	2062	g__Streptomyces	1883	s__Streptomyces_albidoflavus	1886
NZ_CP021124.1 Rhizobium sp. Kim5 chromosome, complete genome	0.469048	k__Bacteria	2	p__Proteobacteria	1224	c__Alphaproteobacteria	28211	o__Rhizobiales	356	f__Rhizobiaceae	82115	g__Rhizobium	379	s__Rhizobium_sp._Kim5	2020311
NZ_CP024731.1 Fusobacterium periodonticum strain KCOM 1262 chromosome, complete genome	0.469062	k__Bacteria	2	p__Fusobacteria	32066	c__Fusobacteriia	203490	o__Fusobacteriales	203491	f__Fusobacteriaceae	203492	g__Fusobacterium	848	s__Fusobacterium_pseudoperiodonticum	2663009
NZ_CP024702.1 Fusobacterium periodonticum strain KCOM 1282 chromosome, complete genome	0.469264	k__Bacteria	2	p__Fusobacteria	32066	c__Fusobacteriia	203490	o__Fusobacteriales	203491	f__Fusobacteriaceae	203492	g__Fusobacterium	848	s__Fusobacterium_pseudoperiodonticum	2663009
NZ_CP013495.1 Rhizobium sp. N621, complete genome	0.46985	k__Bacteria	2	p__Proteobacteria	1224	c__Alphaproteobacteria	28211	o__Rhizobiales	356	f__Rhizobiaceae	82115	g__Rhizobium	379	s__Rhizobium_sp._N621	1703964
NZ_CP007656.1 Bdellovibrio bacteriovorus strain 109J, complete genome	0.469921	k__Bacteria	2	p__Proteobacteria	1224	c__Oligoflexia	1553900	o__Bdellovibrionales	213481	f__Bdellovibrionaceae	213483	g__Bdellovibrio	958	s__Bdellovibrio_bacteriovorus	959
NZ_CP033324.1 Nocardioides sp. 603 chromosome, complete genome	0.470097	k__Bacteria	2	p__Actinobacteria	201174	c__Actinobacteria	1760	o__Propionibacteriales	85009	f__Nocardioidaceae	85015	g__Nocardioides	1839	s__Nocardioides_sp._603	2483798
NZ_CP023737.1 Methylosinus trichosporium OB3b chromosome, complete genome	0.470188	k__Bacteria	2	p__Proteobacteria	1224	c__Alphaproteobacteria	28211	o__Rhizobiales	356	f__Methylocystaceae	31993	g__Methylosinus	425	s__Methylosinus_trichosporium	426
NZ_CP006367.1 Aureimonas sp. AU20, complete genome	0.470237	k__Bacteria	2	p__Proteobacteria	1224	c__Alphaproteobacteria	28211	o__Rhizobiales	356	f__Aurantimonadaceae	255475	g__Aureimonas	414371	s__Aureimonas_sp._AU20	1349819
NZ_CP007067.1 Rhizobium leguminosarum bv. trifolii CB782, complete genome	0.470487	k__Bacteria	2	p__Proteobacteria	1224	c__Alphaproteobacteria	28211	o__Rhizobiales	356	f__Rhizobiaceae	82115	g__Rhizobium	379	s__Rhizobium_leguminosarum	384
NC_023151.1 Thermotoga maritima MSB8, complete genome	0.470678	k__Bacteria	2	p__Thermotogae	200918	c__Thermotogae	188708	o__Thermotogales	2419	f__Thermotogaceae	188709	g__Thermotoga	2335	s__Thermotoga_maritima	2336
NZ_CP022381.1 Capnocytophaga sp. H2931 chromosome, complete genome	0.470952	k__Bacteria	2	p__Bacteroidetes	976	c__Flavobacteriia	117743	o__Flavobacteriales	200644	f__Flavobacteriaceae	49546	g__Capnocytophaga	1016	s__Capnocytophaga_sp._H2931	1945657
NZ_CP034335.1 Wolbachia endosymbiont of Drosophila mauritiana strain wMau chromosome, complete genome	0.471131	k__Bacteria	2	p__Proteobacteria	1224	c__Alphaproteobacteria	28211	o__Rickettsiales	766	f__Anaplasmataceae	942	g__Wolbachia	953	s__Wolbachia_endosymbiont_of_Drosophila_mauritiana	109663
NZ_CP034334.1 Wolbachia endosymbiont of Drosophila mauritiana strain wMau chromosome, complete genome	0.471133	k__Bacteria	2	p__Proteobacteria	1224	c__Alphaproteobacteria	28211	o__Rickettsiales	766	f__Anaplasmataceae	942	g__Wolbachia	953	s__Wolbachia_endosymbiont_of_Drosophila_mauritiana	109663
NZ_CP018002.1 Propionibacterium freudenreichii strain P.UF1 chromosome, complete genome	0.47132	k__Bacteria	2	p__Actinobacteria	201174	c__Actinobacteria	1760	o__Propionibacteriales	85009	f__Propionibacteriaceae	31957	g__Propionibacterium	1743	s__Propionibacterium_freudenreichii	1744
NZ_CP015607.1 Bacillus safensis strain U14-5, complete genome	0.471688	k__Bacteria	2	p__Firmicutes	1239	c__Bacilli	91061	o__Bacillales	1385	f__Bacillaceae	186817	g__Bacillus	1386	s__Bacillus_safensis	561879
NZ_CP014212.1 Bordetella pertussis strain J358 chromosome, complete genome	0.471951	k__Bacteria	2	p__Proteobacteria	1224	c__Betaproteobacteria	28216	o__Burkholderiales	80840	f__Alcaligenaceae	506	g__Bordetella	517	s__Bordetella_pertussis	520
NZ_CP026632.1 Bordetella pertussis strain J368 chromosome, complete genome	0.471951	k__Bacteria	2	p__Proteobacteria	1224	c__Betaproteobacteria	28216	o__Burkholderiales	80840	f__Alcaligenaceae	506	g__Bordetella	517	s__Bordetella_pertussis	520
NC_018721.1 Psychroflexus torquis ATCC 700755, complete genome	0.472022	k__Bacteria	2	p__Bacteroidetes	976	c__Flavobacteriia	117743	o__Flavobacteriales	200644	f__Flavobacteriaceae	49546	g__Psychroflexus	83612	s__Psychroflexus_torquis	57029
NZ_CP012402.1 Azospirillum thiophilum strain BV-S chromosome 2, complete sequence	0.472356	k__Bacteria	2	p__Proteobacteria	1224	c__Alphaproteobacteria	28211	o__Rhodospirillales	204441	f__Rhodospirillaceae	41295	g__Azospirillum	191	s__Azospirillum_thiophilum	528244
NZ_CP026663.1 Bordetella pertussis strain J526 chromosome, complete genome	0.472555	k__Bacteria	2	p__Proteobacteria	1224	c__Betaproteobacteria	28216	o__Burkholderiales	80840	f__Alcaligenaceae	506	g__Bordetella	517	s__Bordetella_pertussis	520
NC_011884.1 Cyanothece sp. PCC 7425, complete genome	0.472596	k__Bacteria	2	p__Cyanobacteria	1117	-	-	o__Oscillatoriales	1150	f__Cyanothecaceae	1892249	g__Cyanothece	43988	s__Cyanothece_sp._PCC_7425	395961
NZ_CP024598.1 Porphyromonas gingivalis strain KCOM 2798 chromosome, complete genome	0.472897	k__Bacteria	2	p__Bacteroidetes	976	c__Bacteroidia	200643	o__Bacteroidales	171549	f__Porphyromonadaceae	171551	g__Porphyromonas	836	s__Porphyromonas_gingivalis	837
NZ_HF545616.1 Ruminococcus bicirculans chromosome I, complete genome	0.473029	k__Bacteria	2	p__Firmicutes	1239	c__Clostridia	186801	o__Clostridiales	186802	f__Ruminococcaceae	541000	g__Ruminococcus	1263	s__Ruminococcus_bicirculans	1160721
NZ_CP019602.1 Croceicoccus marinus strain E4A9 chromosome, complete genome	0.473118	k__Bacteria	2	p__Proteobacteria	1224	c__Alphaproteobacteria	28211	o__Sphingomonadales	204457	f__Erythrobacteraceae	335929	g__Croceicoccus	1295327	s__Croceicoccus_marinus	450378
NZ_CP026774.1 Shigella dysenteriae strain ATCC 13313 chromosome, complete genome	0.473183	k__Bacteria	2	p__Proteobacteria	1224	c__Gammaproteobacteria	1236	o__Enterobacterales	91347	f__Enterobacteriaceae	543	g__Shigella	620	s__Shigella_dysenteriae	622
NZ_CP031250.1 Haemophilus influenzae strain M21384 chromosome, complete genome	0.47324	k__Bacteria	2	p__Proteobacteria	1224	c__Gammaproteobacteria	1236	o__Pasteurellales	135625	f__Pasteurellaceae	712	g__Haemophilus	724	s__Haemophilus_influenzae	727
NZ_CP013574.1 Rhizobium phaseoli strain N671, complete genome	0.473372	k__Bacteria	2	p__Proteobacteria	1224	c__Alphaproteobacteria	28211	o__Rhizobiales	356	f__Rhizobiaceae	82115	g__Rhizobium	379	s__Rhizobium_phaseoli	396
NC_018605.1 Cardinium endosymbiont cEper1 of Encarsia pergandiella complete genome	0.473437	k__Bacteria	2	p__Bacteroidetes	976	c__Cytophagia	768503	o__Cytophagales	768507	f__Amoebophilaceae	1501348	g__Candidatus_Cardinium	273135	s__Cardinium_endosymbiont_of_Encarsia_pergandiella	249402
NZ_CP025357.1 Bordetella pertussis strain F578 chromosome, complete genome	0.473515	k__Bacteria	2	p__Proteobacteria	1224	c__Betaproteobacteria	28216	o__Burkholderiales	80840	f__Alcaligenaceae	506	g__Bordetella	517	s__Bordetella_pertussis	520
NZ_CP023741.1 Sphingobium yanoikuyae strain S72 chromosome, complete genome	0.473554	k__Bacteria	2	p__Proteobacteria	1224	c__Alphaproteobacteria	28211	o__Sphingomonadales	204457	f__Sphingomonadaceae	41297	g__Sphingobium	165695	s__Sphingobium_yanoikuyae	13690
NZ_CP017781.1 Rhodobacter sp. LPB0142, complete genome	0.473588	k__Bacteria	2	p__Proteobacteria	1224	c__Alphaproteobacteria	28211	o__Rhodobacterales	204455	f__Rhodobacteraceae	31989	g__Rhodobacter	1060	s__Rhodobacter_sp._LPB0142	1850250
NZ_CP034314.1 Helicobacter pylori strain HP42K chromosome, complete genome	0.473939	k__Bacteria	2	p__Proteobacteria	1224	c__Epsilonproteobacteria	29547	o__Campylobacterales	213849	f__Helicobacteraceae	72293	g__Helicobacter	209	s__Helicobacter_pylori	210
NZ_CP013872.1 Bordetella pertussis strain F778, complete genome	0.474237	k__Bacteria	2	p__Proteobacteria	1224	c__Betaproteobacteria	28216	o__Burkholderiales	80840	f__Alcaligenaceae	506	g__Bordetella	517	s__Bordetella_pertussis	520
NZ_CP037993.1 Herbaspirillum huttiense strain NFYY 53159 chromosome, complete genome	0.474369	k__Bacteria	2	p__Proteobacteria	1224	c__Betaproteobacteria	28216	o__Burkholderiales	80840	f__Oxalobacteraceae	75682	g__Herbaspirillum	963	s__Herbaspirillum_huttiense	863372
NZ_CP009124.1 Streptomyces lividans TK24, complete genome	0.47452	k__Bacteria	2	p__Actinobacteria	201174	c__Actinobacteria	1760	o__Streptomycetales	85011	f__Streptomycetaceae	2062	g__Streptomyces	1883	s__Streptomyces_lividans	1916
NZ_CP007719.1 Brucella suis bv. 3 str. 686 chromosome 1, complete sequence	0.474597	k__Bacteria	2	p__Proteobacteria	1224	c__Alphaproteobacteria	28211	o__Rhizobiales	356	f__Brucellaceae	118882	g__Brucella	234	s__Brucella_suis	29461
NZ_CP006713.1 Bifidobacterium breve JCM 7019, complete genome	0.474776	k__Bacteria	2	p__Actinobacteria	201174	c__Actinobacteria	1760	o__Bifidobacteriales	85004	f__Bifidobacteriaceae	31953	g__Bifidobacterium	1678	s__Bifidobacterium_breve	1685
NC_007604.1 Synechococcus elongatus PCC 7942, complete genome	0.474795	k__Bacteria	2	p__Cyanobacteria	1117	-	-	o__Synechococcales	1890424	f__Synechococcaceae	1890426	g__Synechococcus	1129	s__Synechococcus_elongatus	32046
NZ_CP011368.1 Mycoplasma canis strain LV, complete genome	0.474819	k__Bacteria	2	p__Tenericutes	544448	c__Mollicutes	31969	o__Mycoplasmatales	2085	f__Mycoplasmataceae	2092	g__Mycoplasma	2093	s__Mycoplasma_canis	29555
NZ_CP016957.1 Bordetella pertussis strain B226, complete genome	0.475032	k__Bacteria	2	p__Proteobacteria	1224	c__Betaproteobacteria	28216	o__Burkholderiales	80840	f__Alcaligenaceae	506	g__Bordetella	517	s__Bordetella_pertussis	520
NZ_CP030760.1 Rhizobium leguminosarum strain ATCC 14479 chromosome, complete genome	0.475104	k__Bacteria	2	p__Proteobacteria	1224	c__Alphaproteobacteria	28211	o__Rhizobiales	356	f__Rhizobiaceae	82115	g__Rhizobium	379	s__Rhizobium_leguminosarum	384
NZ_CP012640.2 Massilia sp. WG5, complete sequence	0.475573	k__Bacteria	2	p__Proteobacteria	1224	c__Betaproteobacteria	28216	o__Burkholderiales	80840	f__Oxalobacteraceae	75682	g__Massilia	149698	s__Massilia_sp._WG5	1707785
NZ_CP014859.1 Actinoalloteichus hymeniacidonis strain HPA177(T) (=DSM 45092(T)), complete genome	0.475708	k__Bacteria	2	p__Actinobacteria	201174	c__Actinobacteria	1760	o__Pseudonocardiales	85010	f__Pseudonocardiaceae	2070	g__Actinoalloteichus	65496	s__Actinoalloteichus_hymeniacidonis	340345
NZ_CP021111.1 Bordetella genomosp. 13 strain AU7206 chromosome, complete genome	0.475754	k__Bacteria	2	p__Proteobacteria	1224	c__Betaproteobacteria	28216	o__Burkholderiales	80840	f__Alcaligenaceae	506	g__Bordetella	517	s__Bordetella_genomosp._13	463040
NC_016948.1 Mycobacterium intracellulare MOTT-64, complete genome	0.476269	k__Bacteria	2	p__Actinobacteria	201174	c__Actinobacteria	1760	o__Corynebacteriales	85007	f__Mycobacteriaceae	1762	g__Mycobacterium	1763	s__Mycobacterium_paraintracellulare	1138383
NZ_CP013547.1 Rhizobium phaseoli strain R611, complete genome	0.476376	k__Bacteria	2	p__Proteobacteria	1224	c__Alphaproteobacteria	28211	o__Rhizobiales	356	f__Rhizobiaceae	82115	g__Rhizobium	379	s__Rhizobium_phaseoli	396
[truncated: 13,447 more rows]
