# Supplementary material for: SkewIT: The Skew Index Test for large-scale GC Skew analysis of bacterial genomes
Source: PLoS Comput Biol. 2020 Dec 4;16(12):e1008439. doi: 10.1371/journal.pcbi.1008439 (PMC7717575; doi:10.1371/journal.pcbi.1008439)
Supplement: S2 Table — For all bacterial genera analyzed, we list the number of genomes, the average SkewI, and the SkewI standard deviation. For any genus with more than 10 genomes, we also include the threshold used to flag possible mis-assemblies, which is 2 standard deviations below the mean. (XLSX) [file pcbi.1008439.s011.xlsx]

## Sheet: RefSeq97_Bacteria_GenusSkewIThr
Genus	NumGenomes	Mean	STDEV	Threshold	NumGenomes_BelowThreshold
g__Escherichia	934	0.872867	0.0619797	0.748908	30
g__Salmonella	707	0.96817	0.0392701	0.88963	15
g__Burkholderia	619	0.932263	0.108562	0.715138	39
g__Bordetella	618	0.515199	0.147407	0.220385	0
g__Bacillus	603	0.98476	0.0445208	0.895718	10
g__Staphylococcus	513	0.960531	0.0537806	0.85297	10
g__Pseudomonas	489	0.835893	0.10947	0.616954	20
g__Klebsiella	479	0.974567	0.0315332	0.9115	17
g__Streptococcus	461	0.974299	0.045147	0.884005	12
g__Vibrio	386	0.980188	0.0558559	0.868476	9
g__Lactobacillus	377	0.979873	0.0612218	0.85743	11
g__Mycobacterium	260	0.758865	0.172995	0.412875	21
g__Acinetobacter	252	0.971509	0.0648566	0.841795	7
g__Campylobacter	248	0.771364	0.0930233	0.585318	13
g__Corynebacterium	224	0.822046	0.200819	0.420407	16
g__Brucella	217	0.882223	0.0779453	0.726333	4
g__Xanthomonas	208	0.771844	0.0646284	0.642587	10
g__Helicobacter	201	0.632552	0.0883327	0.455886	4
g__Listeria	184	0.950877	0.078052	0.794773	4
g__Mycoplasma	182	0.600693	0.150451	0.299791	5
g__Streptomyces	181	0.35412	0.148373	0.0573738	0
g__Chlamydia	152	0.995333	0.00974977	0.975834	16
g__Neisseria	150	0.860535	0.0842508	0.692033	6
g__Enterococcus	144	0.971488	0.0713166	0.828855	8
g__Clostridium	128	0.98548	0.0294901	0.9265	7
g__Enterobacter	125	0.902564	0.0457172	0.81113	8
g__Bifidobacterium	121	0.51551	0.233141	0.049229	0
g__Yersinia	99	0.817291	0.171492	0.474307	6
g__Shigella	95	0.676513	0.119156	0.438201	3
g__Legionella	94	0.949631	0.0322475	0.885136	4
g__Mannheimia	88	0.804119	0.0617152	0.680689	2
g__Rickettsia	86	0.813907	0.0937626	0.626382	5
g__Francisella	83	0.884436	0.103204	0.678028	2
g__Serratia	80	0.979752	0.0823638	0.815025	1
g__Haemophilus	78	0.634291	0.155569	0.323154	0
g__Paenibacillus	76	0.984204	0.0342568	0.91569	3
g__Pseudoalteromonas	75	0.64637	0.379314	-0.112259	0
g__Rhizobium	70	0.567565	0.150008	0.267549	0
g__Citrobacter	64	0.949488	0.052642	0.844204	2
g__Ralstonia	64	0.820179	0.0848884	0.650402	3
g__Aeromonas	61	0.950879	0.0402209	0.870438	3
g__Paraburkholderia	58	0.910165	0.0605889	0.788987	3
g__Pasteurella	54	0.87439	0.12399	0.62641	4
g__Agrobacterium	52	0.807226	0.136208	0.53481	3
g__Clostridioides	49	0.991928	0.00891346	0.974101	4
g__Shewanella	45	0.969756	0.0855367	0.798682	1
g__Rhodococcus	44	0.692157	0.283728	0.124701	0
g__Prevotella	44	0.607907	0.167898	0.27211	1
g__Lactococcus	43	0.989934	0.0118347	0.966264	1
g__Chryseobacterium	42	0.741646	0.0960568	0.549533	2
g__Mycobacteroides	40	0.951803	0.0217919	0.90822	1
g__Flavobacterium	40	0.6811	0.137536	0.406028	1
g__Phaeobacter	39	0.861395	0.0388554	0.783684	0
g__Borrelia	38	1	0	1	0
g__Fusobacterium	38	0.607267	0.138451	0.330365	0
g__Azospirillum	38	0.662481	0.144441	0.373599	2
g__Leuconostoc	37	0.972118	0.0833556	0.805407	2
g__Sinorhizobium	36	0.721255	0.115428	0.4904	2
g__Cupriavidus	35	0.823373	0.0819665	0.65944	1
g__Alteromonas	33	0.868704	0.0928446	0.683015	3
g__Leptospira	32	0.903739	0.109203	0.685334	1
g__Bacteroides	31	0.851275	0.0720478	0.707179	1
g__Bradyrhizobium	31	0.619219	0.104912	0.409395	0
g__Stenotrophomonas	31	0.785398	0.131893	0.521612	2
g__Proteus	30	0.953064	0.027307	0.89845	1
g__Microbacterium	30	0.402247	0.14428	0.113687	0
g__Pantoea	30	0.822046	0.0872451	0.647555	3
g__Spiroplasma	30	0.928121	0.149733	0.628655	1
g__Elizabethkingia	29	0.836049	0.0416147	0.75282	0
g__Pediococcus	29	0.999493	0.00268481	0.994123	1
g__Sphingobium	29	0.420634	0.135111	0.150411	0
g__Synechococcus	29	0.455818	0.323675	-0.191533	0
g__Borreliella	28	1	0	1	0
g__Treponema	28	0.766686	0.289597	0.187491	0
g__Acetobacter	27	0.925487	0.0740937	0.777299	1
g__Moraxella	27	0.839665	0.175486	0.488694	1
g__Cutibacterium	26	0.946764	0.0848246	0.777115	3
g__Pectobacterium	26	0.964908	0.0218847	0.921139	0
g__Bartonella	26	0.934173	0.042338	0.849496	2
g__Dehalococcoides	25	0.8696	0.0711929	0.727214	1
g__Sphingomonas	25	0.626859	0.157803	0.311253	1
g__Akkermansia	24	0.958226	0.108828	0.740571	1
g__Arcobacter	23	0.580001	0.0757232	0.428554	0
g__Geobacillus	23	0.977421	0.0712771	0.834867	1
g__Blattabacterium	22	0.453277	0.083027	0.287223	0
g__Wolbachia	22	0.390115	0.125597	0.13892	0
g__Porphyromonas	22	0.453919	0.0861146	0.28169	1
g__Mesorhizobium	22	0.465686	0.117957	0.229772	0
g__Weissella	22	0.995754	0.0118019	0.97215	1
g__Paracoccus	21	0.645765	0.127801	0.390163	0
g__Pandoraea	21	0.941093	0.0311909	0.878712	1
g__Deinococcus	21	0.489374	0.196156	0.097061	0
g__Histophilus	21	0.547354	0.0314743	0.484405	1
g__Halomonas	20	0.909836	0.128807	0.652221	1
g__Rhodobacter	20	0.64814	0.0597906	0.528559	1
g__Capnocytophaga	20	0.469265	0.202262	0.0647407	0
g__Dickeya	20	0.989922	0.00962119	0.97068	1
g__Piscirickettsia	20	0.967291	0.0454477	0.876396	1
g__Buchnera	19	0.654785	0.134322	0.386141	0
g__Achromobacter	19	0.8101	0.0763421	0.657416	1
g__Arthrobacter	19	0.363578	0.198281	-0.0329838	0
g__Mycolicibacterium	17	0.643558	0.139816	0.363926	1
g__Marinobacter	17	0.869992	0.187968	0.494056	2
g__Desulfovibrio	17	0.845393	0.140654	0.564084	0
g__Mesoplasma	17	0.993221	0.0150831	0.963055	1
g__Xylella	17	0.740351	0.148495	0.443361	1
g__Raoultella	16	0.982637	0.0176432	0.947351	1
g__Nostoc	16	0.12019	0.0351531	0.0498836	0
g__Ehrlichia	15	0.977049	0.0116179	0.953813	0
g__Methylobacterium	15	0.161747	0.0473202	0.0671063	0
g__Thermus	15	0.748459	0.133548	0.481363	0
g__Providencia	15	0.963656	0.0217957	0.920064	1
g__Edwardsiella	15	0.982122	0.0131531	0.955816	0
g__Coxiella	15	0.810963	0.141392	0.52818	1
g__Thermotoga	15	0.399819	0.0508974	0.298024	0
g__Actinomyces	14	0.353691	0.254591	-0.15549	0
g__Nocardioides	14	0.30508	0.159332	-0.0135843	0
g__Acidovorax	14	0.735839	0.135235	0.465369	1
g__Zymomonas	14	0.450508	0.0554438	0.33962	0
g__Ureaplasma	13	0.811527	0.0553919	0.700744	0
g__Ochrobactrum	13	0.784321	0.238126	0.308069	0
g__Cronobacter	13	0.909221	0.0254378	0.858345	0
g__Sphingopyxis	13	0.632826	0.112607	0.407611	0
g__Candidatus_Planktophila	13	0.689124	0.193852	0.301421	1
g__Riemerella	13	0.857934	0.0484303	0.761073	1
g__Hymenobacter	13	0.449335	0.150287	0.148762	1
g__Brevundimonas	13	0.612679	0.0995988	0.413481	0
g__Leptotrichia	13	0.828663	0.109152	0.610359	1
g__Aggregatibacter	13	0.655295	0.16279	0.329716	0
g__Nocardia	13	0.536562	0.178894	0.178775	0
g__Geobacter	13	0.641824	0.109899	0.422026	1
g__Psychrobacter	12	0.869104	0.0448719	0.77936	0
g__Planococcus	12	0.996552	0.00613367	0.984285	1
g__Brevibacillus	12	0.993347	0.0080985	0.97715	0
g__Lysinibacillus	12	0.981507	0.0466368	0.888234	1
g__Amycolatopsis	12	0.616832	0.10543	0.405972	0
g__Caulobacter	12	0.679133	0.107525	0.464083	1
g__Glaesserella	11	0.365607	0.168405	0.0287976	0
g__Actinobacillus	11	0.854075	0.0615653	0.730944	0
g__Myxococcus	11	0.930298	0.0207287	0.888841	1
g__Erwinia	11	0.906978	0.0464954	0.813987	0
g__Acidipropionibacterium	11	0.470494	0.0485971	0.373299	0
g__Morganella	11	0.928376	0.0453456	0.837685	1
g__Gordonia	11	0.733111	0.152488	0.428136	0
g__Prochlorococcus	11	0.574102	0.13023	0.313642	0
g__Erythrobacter	11	0.743769	0.103467	0.536835	0
g__Brevibacterium	10	0.232269	0.049121	0.134027	1
g__Leclercia	10	0.858318	0.0221309	0.814056	0
g__Carnobacterium	10	0.766245	0.283634	0.198977	0
g__Photobacterium	10	0.980969	0.031247	0.918475	1
g__Herbaspirillum	10	0.563331	0.127269	0.308792	0
g__Novosphingobium	10	0.678086	0.175404	0.327279	0
g__Variovorax	10	0.414742	0.115576	0.18359	1
g__Trueperella	10	0.819985	0.109195	0.601594	0
g__Kosakonia	10	0.864094	0.0422191	0.779656	1
g__Granulibacter	10	0.972853	0.01106	0.950733	0
g__Brachyspira	10	0.582429	0.065662	0.451105	1
g__Calothrix	10	0.0911316	0.0257295	0.0396727	0
g__Liberibacter	10	0.948875	0.0626466	0.823581	1
g__Sulfitobacter	10	0.823216	0.0913255	0.640565	1
g__Methylorubrum	9
g__Caldicellulosiruptor	9
g__Janthinobacterium	9
g__Rhodopseudomonas	9
g__Azoarcus	9
g__Virgibacillus	9
g__Sporosarcina	9
g__Sulfurospirillum	9
g__Thermoanaerobacter	9
g__Labrenzia	9
g__Synechocystis	9
g__Rahnella	9
g__Lysobacter	9
g__Mucilaginibacter	9
g__Erysipelothrix	9
g__Pedobacter	8
g__Chromobacterium	8
g__Anaplasma	8
g__Salinibacter	8
g__Acidithiobacillus	8
g__Altererythrobacter	8
g__Pseudonocardia	8
g__Polynucleobacter	8
g__Aerococcus	8
g__Massilia	8
g__Alcaligenes	8
g__Bdellovibrio	8
g__Exiguobacterium	8
g__Candidatus_Kinetoplastibacterium	8
g__Brachybacterium	7
g__Colwellia	7
g__Aliivibrio	7
g__Candidatus_Phytoplasma	7
g__Komagataeibacter	7
g__Kocuria	7
g__Sphingobacterium	7
g__Xenorhabdus	7
g__Collimonas	7
g__Clavibacter	7
g__Nonlabens	7
g__Actinoplanes	7
g__Taylorella	7
g__Microcystis	7
g__Alistipes	7
g__Azotobacter	6
g__Glutamicibacter	6
g__Chlorobium	6
g__Anabaena	6
g__Leptolyngbya	6
g__Nocardiopsis	6
g__Melissococcus	6
g__Methylomonas	6
g__Tetragenococcus	6
g__Blautia	6
g__Rhodoferax	6
g__Nitrosomonas	6
g__Lachnoclostridium	6
g__Ketogulonicigenium	6
g__Rathayibacter	6
g__Hafnia	6
g__Spirosoma	6
g__Oblitimonas	6
g__Cellulomonas	6
g__Comamonas	6
g__Gluconobacter	6
g__Candidatus_Blochmannia	6
g__Micrococcus	6
g__Roseovarius	6
g__Thauera	6
g__Bosea	6
g__Neorhizobium	6
g__Microbulbifer	6
g__Photorhabdus	6
g__Micromonospora	6
g__Cellulophaga	6
g__Anoxybacillus	6
g__Pseudarthrobacter	6
g__Hungateiclostridium	6
g__Gardnerella	6
g__Moorella	6
g__Magnetospirillum	5
g__Ruegeria	5
g__Alcanivorax	5
g__Rothia	5
g__Selenomonas	5
g__Agromyces	5
g__Thioalkalivibrio	5
g__Rhodovulum	5
g__Lelliottia	5
g__Frankia	5
g__Pseudothermotoga	5
g__Sulfurimonas	5
g__Propionibacterium	5
g__Polaribacter	5
g__Idiomarina	5
g__Hydrogenophaga	5
g__Oenococcus	5
g__Maribacter	5
g__Cellvibrio	5
g__Ethanoligenens	5
g__Curtobacterium	5
g__Megasphaera	5
g__Rhodoluna	5
g__Desulfitobacterium	5
g__Macrococcus	5
g__Dietzia	5
g__Luteimonas	5
g__Eubacterium	5
g__Thermosipho	5
g__Hydrogenobaculum	5
g__Myroides	5
g__Sorangium	5
g__Pelobacter	4
g__Halobacillus	4
g__Kangiella	4
g__Pontibacter	4
g__Actinoalloteichus	4
g__Salinivibrio	4
g__Bibersteinia	4
g__Serinicoccus	4
g__Candidatus_Arthromitus	4
g__Dokdonia	4
g__Ensifer	4
g__Parabacteroides	4
g__Marinomonas	4
g__Leptospirillum	4
g__Echinicola	4
g__Octadecabacter	4
g__Parageobacillus	4
g__Ruminococcus	4
g__Arachidicoccus	4
g__Cedecea	4
g__Tenacibaculum	4
g__Roseomonas	4
g__Fervidobacterium	4
g__Prosthecochloris	4
g__Gramella	4
g__Spirochaeta	4
g__Pluralibacter	4
g__Ornithinimicrobium	4
g__Brochothrix	4
g__Nitrosococcus	4
g__Formosa	4
g__Rubrobacter	4
g__Delftia	4
g__Tessaracoccus	4
g__Hyphomicrobium	4
g__Thermoanaerobacterium	4
g__Porphyrobacter	4
g__Devosia	4
g__Desulfotomaculum	4
g__Anaeromyxobacter	4
g__Asticcacaulis	4
g__Flammeovirga	4
g__Kitasatospora	4
g__Leisingera	4
g__Vagococcus	4
g__Tannerella	4
g__Thermoclostridium	4
g__Yangia	4
g__Nitrospirillum	4
g__Entomoplasma	4
g__Celeribacter	4
g__Salinibacterium	3
g__Halioglobus	3
g__Actinosynnema	3
g__Thalassolituus	3
g__Aurantimicrobium	3
g__Ornithobacterium	3
g__Rufibacter	3
g__Solibacillus	3
g__Microvirga	3
g__Georgenia	3
g__Desulfococcus	3
g__Thiomicrorhabdus	3
g__Thalassotalea	3
g__Sphingorhabdus	3
g__Cellulosimicrobium	3
g__Thiomicrospira	3
g__Candidatus_Thioglobus	3
g__Cycloclasticus	3
g__Lacinutrix	3
g__Terriglobus	3
g__Dermabacter	3
g__Sporolactobacillus	3
g__Chloroflexus	3
g__Kushneria	3
g__Martelella	3
g__Aeromicrobium	3
g__Eggerthella	3
g__Faecalibacterium	3
g__Collinsella	3
g__Gemmata	3
g__Oligotropha	3
g__Candidatus_Pelagibacter	3
g__Candidatus_Cardinium	3
g__Oceanobacillus	3
g__Aquitalea	3
g__Methylomicrobium	3
g__Salinimonas	3
g__Chlorobaculum	3
g__Olsenella	3
g__Pseudoxanthomonas	3
g__Thalassospira	3
g__Roseivivax	3
g__Cryobacterium	3
g__Aminobacter	3
g__Thiomonas	3
g__Flavisolibacter	3
g__Polaromonas	3
g__Hahella	3
g__Orientia	3
g__Candidatus_Nanopelagicus	3
g__Renibacterium	3
g__Nitrosospira	3
g__Thermodesulfobacterium	3
g__Brenneria	3
g__Jeotgalibaca	3
g__Methylocystis	3
g__Plantactinospora	3
g__Leifsonia	3
g__Chitinophaga	3
g__Sodalis	3
g__Pseudodesulfovibrio	3
g__Roseobacter	3
g__Neorickettsia	3
g__Spiribacter	3
g__Dyella	3
g__Rhodospirillum	3
g__Aquimarina	3
g__Dehalobacter	3
g__Hydrogenovibrio	3
g__Sphaerochaeta	3
g__Desulfosporosinus	3
g__Blastochloris	3
g__Catenovulum	3
g__Schaalia	3
g__Oxalobacter	3
g__Trichormus	3
g__Thermosynechococcus	3
g__Acholeplasma	3
g__Rhizobacter	2
g__Grimontia	2
g__Rippkaea	2
g__Pelosinus	2
g__Kyrpidia	2
g__Neokomagataea	2
g__Planctopirus	2
g__Candidatus_Endolissoclinum	2
g__Vitreoscilla	2
g__Planctomyces	2
g__Beggiatoa	2
g__Ramlibacter	2
g__Paenisporosarcina	2
g__Pusillimonas	2
g__Arsenophonus	2
g__Tsukamurella	2
g__Acidiphilium	2
g__Granulicella	2
g__Melaminivora	2
g__Marinitoga	2
g__Tepidanaerobacter	2
g__Labrys	2
g__Chelatococcus	2
g__Veillonella	2
g__Tatumella	2
g__Pseudanabaena	2
g__Croceicoccus	2
g__Desulfomicrobium	2
g__Methylovorus	2
g__Tropheryma	2
g__Lawsonella	2
g__Luteibacter	2
g__Sedimentisphaera	2
g__Blastomonas	2
g__Niveispirillum	2
g__Thermobaculum	2
g__Meiothermus	2
g__Advenella	2
g__Winogradskyella	2
g__Methyloceanibacter	2
g__Actinomadura	2
g__Halobacteriovorax	2
g__Azospira	2
g__Serpentinomonas	2
g__Niabella	2
g__Methylibium	2
g__Desulfuromonas	2
g__Humibacter	2
g__Nakamurella	2
g__Halorhodospira	2
g__Pelodictyon	2
g__Roseiflexus	2
g__Nonomuraea	2
g__Methylotenera	2
g__Jonesia	2
g__Fictibacillus	2
g__Gloeothece	2
g__Pseudopropionibacterium	2
g__Phenylobacterium	2
g__Pigmentiphaga	2
g__Dolichospermum	2
g__Nitrobacter	2
g__Swingsia	2
g__Hydrogenobacter	2
g__Limnohabitans	2
g__Anaerostipes	2
g__Frondihabitans	2
g__Gemella	2
g__Runella	2
g__Butyrivibrio	2
g__Thermocrinis	2
g__Sphingosinicella	2
g__Salinispora	2
g__Cyclobacterium	2
g__Carboxydocella	2
g__Halanaerobium	2
g__Sphaerobacter	2
g__Methylophaga	2
g__Nitratireductor	2
g__Rhodothermus	2
g__Candidatus_Azobacteroides	2
g__Bacteriovorax	2
g__Psychrobacillus	2
g__Eikenella	2
g__Endomicrobium	2
g__Fischerella	2
g__Parvimonas	2
g__Rheinheimera	2
g__Geminocystis	2
g__Dehalogenimonas	2
g__Intestinimonas	2
g__Flaviflexus	2
g__Cohnella	2
g__Tatlockia	2
g__Pragia	2
g__Rhodanobacter	2
g__Dechloromonas	2
g__Tumebacillus	2
g__Antarcticibacterium	2
g__Cellulosilyticum	2
g__Ottowia	2
g__Lysinimonas	2
g__Leucobacter	2
g__Oscillatoria	2
g__Isoptericola	2
g__Corallococcus	2
g__Micavibrio	2
g__Sulfurihydrogenibium	2
g__Dictyoglomus	2
g__Pannonibacter	2
g__Mixta	2
g__Wigglesworthia	2
g__Alkaliphilus	2
g__Plantibacter	2
g__Chloracidobacterium	2
g__Pirellula	2
g__Kozakia	2
g__Saccharothrix	2
g__Nitrospira	2
g__Nautilia	2
g__Oscillibacter	2
g__Gluconacetobacter	2
g__Acidaminococcus	2
g__Thermodesulfobium	2
g__Alicycliphilus	2
g__Glaciecola	2
g__Gloeobacter	2
g__Sutterella	2
g__Parashewanella	2
g__Saccharomonospora	2
g__Scytonema	2
g__Stanieria	2
g__Intrasporangium	2
g__Gemmatimonas	2
g__Aequorivita	2
g__Psychromonas	2
g__Mariprofundus	2
g__Aneurinibacillus	2
g__Methylacidiphilum	2
g__Dialister	2
g__Laribacter	2
g__Thermaerobacter	2
g__Janibacter	2
g__Microlunatus	2
g__Thermoactinomyces	2
g__Fibrobacter	2
g__Olleya	2
g__Phreatobacter	2
g__Alicyclobacillus	2
g__Paraphotobacterium	2
g__Candidatus_Moranella	2
g__Citricoccus	2
g__Lutibacter	2
g__Emcibacter	2
g__Kosmotoga	2
g__Muricauda	2
g__Oceanisphaera	2
g__Halothiobacillus	2
g__Streptobacillus	2
g__Modestobacter	1
g__Denitrobacterium	1
g__Methylosinus	1
g__Sagittula	1
g__Thermanaerovibrio	1
g__Crassaminicella	1
g__Pseudopedobacter	1
g__Microchaete	1
g__Candidatus_Symbiobacter	1
g__Roseateles	1
g__Parachlamydia	1
g__Snodgrassella	1
g__Antarctobacter	1
g__Salinivirga	1
g__Candidatus_Paracaedibacter	1
g__Candidatus_Fonsibacter	1
g__Psychroflexus	1
g__Solimonas	1
g__Tateyamaria	1
g__Mesotoga	1
g__Gimesia	1
g__Desulfohalobium	1
g__Tistrella	1
g__Citromicrobium	1
g__Candidatus_Puniceispirillum	1
g__Thermodesulfovibrio	1
g__Anaerolinea	1
g__Methylovulum	1
g__Sulfuricaulis	1
g__Dokdonella	1
g__Euhalothece	1
g__Saccharophagus	1
g__Thiolapillus	1
g__Roseburia	1
g__Kribbella	1
g__Aquifex	1
g__Euzebyella	1
g__Ferrovibrio	1
g__Oceanimonas	1
g__Salinispira	1
g__Changchengzhania	1
g__Oceanicola	1
g__Acetobacterium	1
g__Sulfuritortus	1
g__Kibdelosporangium	1
g__Caldisericum	1
g__Ilyobacter	1
g__Thermobispora	1
g__Gallibacterium	1
g__Fuerstia	1
g__Sulfuriflexus	1
g__Leadbetterella	1
g__Actinopolyspora	1
g__Sinomonas	1
g__Halothece	1
g__Kerstersia	1
g__Crocosphaera	1
g__Parascardovia	1
g__Thermincola	1
g__Cryptobacterium	1
g__Croceibacter	1
g__Syntrophothermus	1
g__Marinovum	1
g__Mariniflexile	1
g__Catenulispora	1
g__Maritalea	1
g__Carboxydothermus	1
g__Miniimonas	1
g__Solitalea	1
g__Frischella	1
g__Thioclava	1
g__Terribacillus	1
g__Kurthia	1
g__Trichodesmium	1
g__Neochlamydia	1
g__Microvirgula	1
g__Barnesiella	1
g__Pseudoflavitalea	1
g__Chamaesiphon	1
g__Pseudovibrio	1
g__Dehalobacterium	1
g__Immundisolibacter	1
g__Spongiibacter	1
g__Flavonifractor	1
g__Mitsuaria	1
g__Alkalitalea	1
g__Sneathia	1
g__Acidiferrobacter	1
g__Flavivirga	1
g__Cyanobacterium	1
g__Oceanihabitans	1
g__Haliscomenobacter	1
g__Muribaculum	1
g__Thermogutta	1
g__Atlantibacter	1
g__Natranaerobius	1
g__Pelagibacterium	1
g__Peptoclostridium	1
g__Luteimicrobium	1
g__Candidatus_Izimaplasma	1
g__Pradoshia	1
g__Oceanispirochaeta	1
g__Sphaerotilus	1
g__Sandaracinus	1
g__Niastella	1
g__Marichromatium	1
g__Inhella	1
g__Starkeya	1
g__Melioribacter	1
g__Desulfobacula	1
g__Mogibacterium	1
g__Flagellimonas	1
g__Candidatus_Tachikawaea	1
g__Ferrimonas	1
g__Avibacterium	1
g__Methylovirgula	1
g__Hydrogenophilus	1
g__Aeribacillus	1
g__Hydromonas	1
g__Mycolicibacter	1
g__Youhaiella	1
g__Marivivens	1
g__Hippea	1
g__Chelativorans	1
g__Asaia	1
g__Defluviimonas	1
g__Chroococcidiopsis	1
g__Ahniella	1
g__Halobacteroides	1
g__Maribius	1
g__Oryzomicrobium	1
g__Caldimicrobium	1
g__Actinobaculum	1
g__Thermovibrio	1
g__Hoeflea	1
g__Pseudorhodobacter	1
g__Lacunisphaera	1
g__Ectothiorhodospira	1
g__Blastococcus	1
g__Basilea	1
g__Shimwellia	1
g__Thioflavicoccus	1
g__Marinithermus	1
g__Filimonas	1
g__Breoghania	1
g__Aquabacterium	1
g__Denitrovibrio	1
g__Neomicrococcus	1
g__Gibbsiella	1
g__Robiginitalea	1
g__Anaerotignum	1
g__Sulfuritalea	1
g__Stigmatella	1
g__Gynuella	1
g__Sediminicola	1
g__Desulfarculus	1
g__Prauserella	1
g__Parasaccharibacter	1
g__Salimicrobium	1
g__Verminephrobacter	1
g__Fibrella	1
g__Diaphorobacter	1
g__Filifactor	1
g__Tolypothrix	1
g__Sedimentitalea	1
g__Commensalibacter	1
g__Pelolinea	1
g__Algibacter	1
g__Baekduia	1
g__Sanguibacter	1
g__Slackia	1
g__Rummeliibacillus	1
g__Rubinisphaera	1
g__Shinella	1
g__Bernardetia	1
g__Gilliamella	1
g__Chryseolinea	1
g__Sulfurivermis	1
g__Hoyosella	1
g__Acetohalobium	1
g__Pontimonas	1
g__Rivularia	1
g__Candidatus_Midichloria	1
g__Paeniclostridium	1
g__Phycisphaera	1
g__Beutenbergia	1
g__Undibacterium	1
g__Methylocella	1
g__Lawsonia	1
g__Gryllotalpicola	1
g__Beijerinckia	1
g__Confluentimicrobium	1
g__Calditerrivibrio	1
g__Austwickia	1
g__Kutzneria	1
g__Thermosediminibacter	1
g__Heliobacterium	1
g__Herminiimonas	1
g__Qipengyuania	1
g__Kiritimatiella	1
g__Candidatus_Xiphinematobacter	1
g__Plesiomonas	1
g__Anaerococcus	1
g__Candidatus_Accumulibacter	1
g__Desulfoglaeba	1
g__Fimbriimonas	1
g__Neoasaia	1
g__Vampirococcus	1
g__Candidatus_Atelocyanobacterium	1
g__Zymobacter	1
g__Oligella	1
g__Coraliomargarita	1
g__Magnetospira	1
g__Methylobacillus	1
g__Chromohalobacter	1
g__Kordia	1
g__Panacibacter	1
g__Acidihalobacter	1
g__Xylanimonas	1
g__Ruminiclostridium	1
g__Thermovirga	1
g__Candidatus_Ruthia	1
g__Candidatus_Nucleicultrix	1
g__Kineococcus	1
g__Agrococcus	1
g__Magnetococcus	1
g__Geodermatophilus	1
g__Parvibaculum	1
g__Candidatus_Saccharimonas	1
g__Anoxybacter	1
g__Yoonia	1
g__Pelagibaca	1
g__Owenweeksia	1
g__Mycetocola	1
g__Acidimicrobium	1
g__Candidatus_Amoebophilus	1
g__Candidatus_Phycorickettsia	1
g__Desulfurivibrio	1
g__Thermomonospora	1
g__Algoriphagus	1
g__Castellaniella	1
g__Thioploca	1
g__Mycoavidus	1
g__Haematospirillum	1
g__Oceanithermus	1
g__Thermosulfidibacter	1
g__Dysosmobacter	1
g__Salinicola	1
g__Chloroherpeton	1
g__Nibricoccus	1
g__Candidatus_Hamiltonella	1
g__Desulfobacca	1
g__Steroidobacter	1
g__Simonsiella	1
g__Segniliparus	1
g__Lachnoanaerobaculum	1
g__Basfia	1
g__Limnobaculum	1
g__Gemmatirosa	1
g__Lacimicrobium	1
g__Kytococcus	1
g__Syntrophus	1
g__Nitratiruptor	1
g__Waddlia	1
g__Cnuibacter	1
g__Roseitalea	1
g__Lentzea	1
g__Desulfobulbus	1
g__Nodularia	1
g__Streptosporangium	1
g__Arenibacter	1
g__Syntrophobacter	1
g__Parolsenella	1
g__Pseudogulbenkiania	1
g__Desulfurispirillum	1
g__Thiodictyon	1
g__Pimelobacter	1
g__Desulfatibacillum	1
g__Faecalibaculum	1
g__Methylocaldum	1
g__Roseibacterium	1
g__Cytophaga	1
g__Sediminispirochaeta	1
g__Mageeibacillus	1
g__Coprothermobacter	1
g__Butyricimonas	1
g__Woeseia	1
g__Aulosira	1
g__Thiobacillus	1
g__Symbiobacterium	1
g__Pseudoclostridium	1
g__Salegentibacter	1
g__Neptunomonas	1
g__Acidobacterium	1
g__Variibacter	1
g__Anseongella	1
g__Teredinibacter	1
g__Pseudobacter	1
g__Roseimaritima	1
g__Ichthyobacterium	1
g__Rhodobaca	1
g__Aliiarcobacter	1
g__Seonamhaeicola	1
g__Auricoccus	1
g__Candidatus_Babela	1
g__Simkania	1
g__Candidatus_Fokinia	1
g__Aureimonas	1
g__Dermacoccus	1
g__Geitlerinema	1
g__Chondromyces	1
g__Allofrancisella	1
g__Paludibacter	1
g__Acaryochloris	1
g__Opitutus	1
g__Christensenella	1
g__Polymorphum	1
g__Cyanobium	1
g__Marivirga	1
g__Singulisphaera	1
g__Pleurocapsa	1
g__Ammonifex	1
g__Novibacillus	1
g__Limnochorda	1
g__Fluviicola	1
g__Marinilactibacillus	1
g__Parvularcula	1
g__Candidatus_Ishikawaella	1
g__Mariniblastus	1
g__Scardovia	1
g__Odoribacter	1
g__Oleispira	1
g__Elusimicrobium	1
g__Alkalilimnicola	1
g__Zobellella	1
g__Deferribacter	1
g__Methyloversatilis	1
g__Zunongwangia	1
g__Ignavibacterium	1
g__Gallionella	1
g__Alloprevotella	1
g__Methylococcus	1
g__Aquibacillus	1
g__Bacterioplanes	1
g__Glycocaulis	1
g__Sulfuriferula	1
g__Melittangium	1
g__Halothermothrix	1
g__Buttiauxella	1
g__Psychromicrobium	1
g__Azorhizobium	1
g__Salilacibacter	1
g__Haematobacter	1
g__Xanthobacter	1
g__Aureitalea	1
g__Dolosigranulum	1
g__Crinalium	1
g__Acidibrevibacterium	1
g__Cyanothece	1
g__Hyphomonas	1
g__Oceanicoccus	1
g__Phytobacter	1
g__Apibacter	1
g__Cylindrospermum	1
g__Ketobacter	1
g__Desulfocapsa	1
g__Syntrophomonas	1
g__Pseudolabrys	1
g__Microcella	1
g__Mahella	1
g__Sulfuricella	1
g__Streptomonospora	1
g__Auritidibacter	1
g__Salinisphaera	1
g__Georhizobium	1
g__Pseudorhodoplanes	1
g__Candidatus_Koribacter	1
g__Nitrincola	1
g__Sedimenticola	1
g__Sulfurovum	1
g__Halocella	1
g__Methylophilus	1
g__Candidatus_Desulforudis	1
g__Moritella	1
g__Limnospira	1
g__Acetomicrobium	1
g__Hydrocarboniclastica	1
g__Aminipila	1
g__Salipiger	1
g__Metakosakonia	1
g__Vulgatibacter	1
g__Reinekea	1
g__Sulfuricurvum	1
g__Thalassococcus	1
g__Acidothermus	1
g__Desulfobacterium	1
g__Sulfurifustis	1
g__Silicimonas	1
g__Acetoanaerobium	1
g__Cloacibacterium	1
g__Arsenicicoccus	1
g__Archangium	1
g__Amphibacillus	1
g__Lentibacillus	1
g__Leptothrix	1
g__Candidatus_Phaeomarinobacter	1
g__Minicystis	1
g__Sphaerospermopsis	1
g__Rhodopirellula	1
g__Ruania	1
g__Coriobacterium	1
g__Siansivirga	1
g__Anabaenopsis	1
g__Wolinella	1
g__Caloramator	1
g__Muriicola	1
g__Caproiciproducens	1
g__Candidatus_Methylospira	1
g__Caldithrix	1
g__Gemmobacter	1
g__Nissabacter	1
g__Chthonomonas	1
g__Sideroxydans	1
g__Simiduia	1
g__Gottschalkia	1
g__Pseudarcicella	1
g__Rubrivivax	1
g__Euzebya	1
g__Streptacidiphilus	1
g__Dinoroseobacter	1
g__Chania	1
g__Phyllobacterium	1
g__Hungatella	1
g__Boseongicola	1
g__Arcanobacterium	1
g__Hirschia	1
g__Xylanimicrobium	1
g__Phascolarctobacterium	1
g__Thermobacillus	1
g__Thiocystis	1
g__Paenarthrobacter	1
g__Soehngenia	1
g__Halocynthiibacter	1
g__Dichelobacter	1
g__Indioceanicola	1
g__Syntrophobotulus	1
g__Weeksella	1
g__Acidisarcina	1
g__Thermacetogenium	1
g__Sporomusa	1
g__Marinobacterium	1
g__Aquaspirillum	1
g__Candidatus_Cyclonatronum	1
g__Egicoccus	1
g__Aquisphaera	1
g__Candidatus_Fukatsuia	1
g__Dactylococcopsis	1
g__Stackebrandtia	1
g__Bradymonas	1
g__Desulfocurvibacter	1
g__Actinotignum	1
g__Adlercreutzia	1
g__Atopobium	1
g__Caldilinea	1
g__Allochromatium	1
g__Thermodesulfatator	1
g__Empedobacter	1
g__Turicibacter	1
g__Candidatus_Protochlamydia	1
g__Turneriella	1
g__Pseudohongiella	1
g__Nesterenkonia	1
g__Mobiluncus	1
g__Belliella	1
g__Maricaulis	1
g__Arcticibacterium	1
g__Aminobacterium	1
g__Olivibacter	1
g__Laceyella	1
g__Jannaschia	1
g__Granulosicoccus	1
g__Persephonella	1
g__Desulfallas	1
g__Flexistipes	1
g__Haliangium	1
g__Candidatus_Riesia	1
g__Thermomonas	1
g__Conexibacter	1
g__Sebaldella	1
g__Truepera	1
g__Lonsdalea	1
g__Thiohalobacter	1
g__Desulfomonile	1
g__Dyadobacter	1
g__Agarilytica	1
g__Gloeocapsa	1
g__Jeotgalibacillus	1
g__Chitinolyticbacter	1
g__Paraliobacillus	1
g__Ferriphaselus	1
g__Caldanaerobacter	1
g__Nitratifractor	1
g__Candidatus_Solibacter	1
g__Chondrocystis	1
g__Ureibacillus	1
g__Verrucosispora	1
g__Labilithrix	1
g__Flintibacter	1
g__Thermobifida	1
g__Paludisphaera	1
g__Caminibacter	1
g__Tamlana	1
g__Rhodomicrobium	1
g__Cystobacter	1
g__Mycetohabitans	1
g__Mucinivorans	1
g__Noviherbaspirillum	1
g__Ancylobacter	1
g__Draconibacterium	1
g__Zhongshania	1
g__Pistricoccus	1
g__Cetia	1
g__Stella	1
g__Saccharopolyspora	1
g__Longibaculum	1
g__Litorilituus	1
g__Duncaniella	1
g__Saprospira	1
g__Aromatoleum	1
g__Candidatus_Hepatoplasma	1
g__Izhakiella	1
g__Tolumonas	1
g__Microterricola	1
g__Sporanaerobacter	1
g__Wenzhouxiangella	1
g__Paraglaciecola	1
g__Jeongeupia	1
g__Geoalkalibacter	1
g__Obesumbacterium	1
g__Rickettsiella	1
g__Oerskovia	1
g__Fabibacter	1
g__Paucibacter	1
g__Cobetia	1
g__Iodobacter	1
g__Arthrospira	1
g__Agarivorans	1
g__Finegoldia	1
g__Fastidiosipila	1
g__Psychroserpens	1
g__Geosporobacter	1
g__Desulfurella	1
g__Tomitella	1
g__Desulfurobacterium	1
g__Petrotoga	1
g__Oleiphilus	1
g__Rhizorhabdus	1
g__Rhodoplanes	1
g__Methylomusa	1
g__Xylanibacterium	1
g__Thermomicrobium	1
g__Halotalea	1
g__Zobellia	1
g__Cloacibacillus	1
g__Gallaecimonas	1
g__Microcoleus	1
g__Epibacterium	1
g__Pseudobutyrivibrio	1
g__Litoreibacter	1
g__Desulfofarcimen	1
g__Saccharospirillum	1
g__Geovibrio	1
g__Simplicispira	1
g__Raphidiopsis	1
g__Paenalcaligenes	1
g__Saliniradius	1
g__Wenyingzhuangia	1
g__Isosphaera	1
g__Moorea	1
g__Terasakiella	1
g__Labilibaculum	1
g__Candidatus_Nitrosoglobus	1
g__Salinicoccus	1
g__Tabrizicola	1
g__Saccharibacillus	1
g__Frateuria	1
g__Egibacter	1
